# Supplementary material for: Discovery of a First-In-Class Small Molecule Antagonist against the Adrenomedullin-2 Receptor: Structure–Activity Relationships and Optimization
Source: J Med Chem. 2021 Mar 5;64(6):3299–319. doi: 10.1021/acs.jmedchem.0c02191 (PMC8006142; doi:10.1021/acs.jmedchem.0c02191)
Supplement: Supplementary file 1 — jm0c02191_si_001.pdb [file jm0c02191_si_001.pdb]

HEADER    MEMBRANE PROTEIN                        27-MAY-10   3N7R      
ATOM      1  N   LEU B  34      24.407  12.009 100.196  1.00120.06           N
ATOM      2  CA  LEU B  34      25.511  11.640  99.313  1.00115.45           C
ATOM      3  C   LEU B  34      26.853  12.306  99.070  1.00116.61           C
ATOM      4  O   LEU B  34      27.415  12.186  97.988  1.00114.25           O
ATOM      5  N   GLY B  35      27.348  13.007 100.087  1.00112.43           N
ATOM      6  CA  GLY B  35      28.711  13.515 100.131  1.00110.51           C
ATOM      7  C   GLY B  35      30.152  13.069 100.026  1.00106.07           C
ATOM      8  O   GLY B  35      30.898  13.521  99.181  1.00102.74           O
ATOM      9  N   VAL B  36      30.528  12.133 100.875  1.00 99.13           N
ATOM     10  CA  VAL B  36      31.910  11.758 101.009  1.00 94.64           C
ATOM     11  C   VAL B  36      31.864  10.713  99.959  1.00 91.12           C
ATOM     12  O   VAL B  36      32.778  10.579  99.170  1.00 88.25           O
ATOM     13  CB  VAL B  36      31.453  11.079 102.217  1.00100.60           C
ATOM     14  CG1 VAL B  36      30.585   9.961 101.793  1.00100.57           C
ATOM     15  CG2 VAL B  36      32.627  10.531 102.934  1.00 99.14           C
ATOM     16  N   THR B  37      30.771   9.978  99.883  1.00 85.17           N
ATOM     17  CA  THR B  37      30.688   9.186  98.643  1.00 81.25           C
ATOM     18  C   THR B  37      31.342   9.845  97.440  1.00 80.60           C
ATOM     19  O   THR B  37      32.201   9.233  96.811  1.00 77.32           O
ATOM     20  CB  THR B  37      29.251   8.707  98.364  1.00 88.51           C
ATOM     21  OG1 THR B  37      28.778   8.027  99.526  1.00 91.83           O
ATOM     22  CG2 THR B  37      29.153   7.783  97.153  1.00 83.01           C
ATOM     23  N   ARG B  38      30.935  11.080  97.117  1.00 77.55           N
ATOM     24  CA  ARG B  38      31.468  11.834  95.981  1.00 75.15           C
ATOM     25  C   ARG B  38      32.981  12.025  96.085  1.00 76.40           C
ATOM     26  O   ARG B  38      33.685  11.838  95.100  1.00 74.48           O
ATOM     27  CB  ARG B  38      30.730  13.160  95.815  1.00 76.04           C
ATOM     28  N   ASN B  39      33.456  12.359  97.281  1.00 73.21           N
ATOM     29  CA  ASN B  39      34.883  12.505  97.530  1.00 71.61           C
ATOM     30  C   ASN B  39      35.646  11.207  97.283  1.00 71.81           C
ATOM     31  O   ASN B  39      36.719  11.218  96.680  1.00 70.79           O
ATOM     32  CB  ASN B  39      35.130  12.997  98.957  1.00 76.68           C
ATOM     33  CG  ASN B  39      34.481  14.340  99.231  1.00102.62           C
ATOM     34  OD1 ASN B  39      34.860  15.356  98.648  1.00 85.03           O
ATOM     35  ND2 ASN B  39      33.498  14.351 100.124  1.00100.94           N
ATOM     36  N   LYS B  40      35.093  10.090  97.748  1.00 66.55           N
ATOM     37  CA  LYS B  40      35.746   8.796  97.557  1.00 64.14           C
ATOM     38  C   LYS B  40      35.901   8.472  96.060  1.00 64.90           C
ATOM     39  O   LYS B  40      36.951   7.966  95.633  1.00 63.61           O
ATOM     40  CB  LYS B  40      34.962   7.690  98.252  1.00 67.22           C
ATOM     41  CG  LYS B  40      34.937   7.809  99.758  1.00 83.20           C
ATOM     42  CD  LYS B  40      33.990   6.804 100.351  1.00 92.09           C
ATOM     43  CE  LYS B  40      34.347   6.512 101.774  1.00102.10           C
ATOM     44  NZ  LYS B  40      33.442   5.507 102.372  1.00112.24           N
ATOM     45  N   ILE B  41      34.853   8.767  95.266  1.00 59.49           N
ATOM     46  CA  ILE B  41      34.853   8.508  93.826  1.00 56.70           C
ATOM     47  C   ILE B  41      35.832   9.437  93.126  1.00 59.26           C
ATOM     48  O   ILE B  41      36.598   8.988  92.277  1.00 57.77           O
ATOM     49  CB  ILE B  41      33.420   8.553  93.240  1.00 60.09           C
ATOM     50  CG1 ILE B  41      32.537   7.481  93.904  1.00 61.15           C
ATOM     51  CG2 ILE B  41      33.415   8.387  91.723  1.00 59.24           C
ATOM     52  CD1 ILE B  41      31.057   7.449  93.491  1.00 70.45           C
ATOM     53  N   MET B  42      35.847  10.716  93.513  1.00 56.08           N
ATOM     54  CA  MET B  42      36.755  11.702  92.934  1.00 55.23           C
ATOM     55  C   MET B  42      38.212  11.394  93.233  1.00 58.52           C
ATOM     56  O   MET B  42      39.057  11.574  92.362  1.00 58.18           O
ATOM     57  CB  MET B  42      36.369  13.120  93.354  1.00 59.04           C
ATOM     58  CG  MET B  42      35.039  13.579  92.768  1.00 63.78           C
ATOM     59  SD  MET B  42      35.094  13.623  90.979  1.00 67.50           S
ATOM     60  CE  MET B  42      34.047  12.193  90.562  1.00 63.37           C
ATOM     61  N   THR B  43      38.505  10.885  94.439  1.00 55.23           N
ATOM     62  CA  THR B  43      39.869  10.495  94.826  1.00 54.82           C
ATOM     63  C   THR B  43      40.317   9.327  93.961  1.00 58.75           C
ATOM     64  O   THR B  43      41.461   9.314  93.490  1.00 58.18           O
ATOM     65  CB  THR B  43      39.933  10.188  96.344  1.00 57.66           C
ATOM     66  OG1 THR B  43      39.603  11.342  97.111  1.00 58.82           O
ATOM     67  CG2 THR B  43      41.218   9.583  96.784  1.00 54.51           C
ATOM     68  N   ALA B  44      39.415   8.352  93.751  1.00 55.24           N
ATOM     69  CA  ALA B  44      39.737   7.201  92.920  1.00 54.64           C
ATOM     70  C   ALA B  44      39.992   7.617  91.469  1.00 59.21           C
ATOM     71  O   ALA B  44      40.935   7.110  90.859  1.00 59.38           O
ATOM     72  CB  ALA B  44      38.624   6.184  92.989  1.00 55.19           C
ATOM     73  N   GLN B  45      39.175   8.556  90.924  1.00 55.25           N
ATOM     74  CA  GLN B  45      39.331   9.018  89.545  1.00 54.81           C
ATOM     75  C   GLN B  45      40.637   9.731  89.399  1.00 59.18           C
ATOM     76  O   GLN B  45      41.385   9.480  88.460  1.00 58.13           O
ATOM     77  CB  GLN B  45      38.205   9.986  89.162  1.00 56.50           C
ATOM     78  CG  GLN B  45      38.333  10.481  87.744  1.00 54.80           C
ATOM     79  CD  GLN B  45      37.266  11.423  87.332  1.00 68.25           C
ATOM     80  OE1 GLN B  45      36.196  11.048  86.877  1.00 66.13           O
ATOM     81  NE2 GLN B  45      37.586  12.668  87.457  1.00 62.98           N
ATOM     82  N   TYR B  46      40.906  10.635  90.333  1.00 57.23           N
ATOM     83  CA  TYR B  46      42.112  11.437  90.331  1.00 57.55           C
ATOM     84  C   TYR B  46      43.344  10.559  90.337  1.00 61.84           C
ATOM     85  O   TYR B  46      44.237  10.777  89.524  1.00 61.72           O
ATOM     86  CB  TYR B  46      42.105  12.366  91.539  1.00 58.92           C
ATOM     87  CG  TYR B  46      43.378  13.147  91.736  1.00 60.96           C
ATOM     88  CD1 TYR B  46      43.611  14.324  91.032  1.00 63.33           C
ATOM     89  CD2 TYR B  46      44.328  12.741  92.664  1.00 62.21           C
ATOM     90  CE1 TYR B  46      44.776  15.062  91.224  1.00 63.95           C
ATOM     91  CE2 TYR B  46      45.484  13.481  92.883  1.00 64.44           C
ATOM     92  CZ  TYR B  46      45.706  14.642  92.162  1.00 72.09           C
ATOM     93  OH  TYR B  46      46.854  15.370  92.378  1.00 74.85           O
ATOM     94  N   GLU B  47      43.383   9.563  91.240  1.00 58.29           N
ATOM     95  CA  GLU B  47      44.509   8.655  91.353  1.00 58.99           C
ATOM     96  C   GLU B  47      44.661   7.826  90.084  1.00 63.92           C
ATOM     97  O   GLU B  47      45.791   7.600  89.642  1.00 64.66           O
ATOM     98  CB  GLU B  47      44.352   7.809  92.614  1.00 60.81           C
ATOM     99  CG  GLU B  47      45.493   6.882  92.927  1.00 80.04           C
ATOM    100  CD  GLU B  47      45.405   6.308  94.328  1.00111.82           C
ATOM    101  OE1 GLU B  47      44.324   5.808  94.720  1.00111.49           O
ATOM    102  OE2 GLU B  47      46.427   6.363  95.045  1.00111.60           O
ATOM    103  N   CYS B  48      43.540   7.447  89.449  1.00 60.78           N
ATOM    104  CA  CYS B  48      43.565   6.679  88.207  1.00 61.26           C
ATOM    105  C   CYS B  48      44.179   7.469  87.066  1.00 64.42           C
ATOM    106  O   CYS B  48      45.067   6.965  86.381  1.00 64.61           O
ATOM    107  CB  CYS B  48      42.175   6.187  87.833  1.00 61.67           C
ATOM    108  SG  CYS B  48      42.165   5.029  86.441  1.00 66.78           S
ATOM    109  N   TYR B  49      43.688   8.698  86.842  1.00 60.35           N
ATOM    110  CA  TYR B  49      44.222   9.543  85.784  1.00 60.64           C
ATOM    111  C   TYR B  49      45.674   9.933  86.039  1.00 65.97           C
ATOM    112  O   TYR B  49      46.420  10.064  85.076  1.00 66.96           O
ATOM    113  CB  TYR B  49      43.326  10.753  85.493  1.00 61.04           C
ATOM    114  CG  TYR B  49      42.081  10.417  84.703  1.00 61.92           C
ATOM    115  CD1 TYR B  49      40.820  10.726  85.192  1.00 63.41           C
ATOM    116  CD2 TYR B  49      42.163   9.771  83.469  1.00 63.47           C
ATOM    117  CE1 TYR B  49      39.667  10.424  84.462  1.00 65.12           C
ATOM    118  CE2 TYR B  49      41.020   9.470  82.726  1.00 64.44           C
ATOM    119  CZ  TYR B  49      39.770   9.781  83.235  1.00 70.93           C
ATOM    120  OH  TYR B  49      38.629   9.463  82.526  1.00 69.98           O
ATOM    121  N   GLN B  50      46.091  10.064  87.322  1.00 62.43           N
ATOM    122  CA  GLN B  50      47.484  10.341  87.663  1.00 64.13           C
ATOM    123  C   GLN B  50      48.341   9.187  87.167  1.00 70.79           C
ATOM    124  O   GLN B  50      49.380   9.411  86.554  1.00 72.68           O
ATOM    125  CB  GLN B  50      47.686  10.497  89.179  1.00 65.15           C
ATOM    126  CG  GLN B  50      47.334  11.860  89.736  1.00 71.30           C
ATOM    127  CD  GLN B  50      48.066  12.970  89.039  1.00 69.27           C
ATOM    128  OE1 GLN B  50      47.646  13.438  87.984  1.00 53.34           O
ATOM    129  NE2 GLN B  50      49.201  13.370  89.589  1.00 64.02           N
ATOM    130  N   LYS B  51      47.880   7.955  87.396  1.00 67.29           N
ATOM    131  CA  LYS B  51      48.577   6.758  86.947  1.00 69.10           C
ATOM    132  C   LYS B  51      48.571   6.624  85.420  1.00 75.80           C
ATOM    133  O   LYS B  51      49.592   6.240  84.856  1.00 77.93           O
ATOM    134  CB  LYS B  51      47.969   5.507  87.585  1.00 70.24           C
ATOM    135  N   ILE B  52      47.424   6.903  84.751  1.00 71.74           N
ATOM    136  CA  ILE B  52      47.301   6.805  83.279  1.00 72.52           C
ATOM    137  C   ILE B  52      48.254   7.790  82.645  1.00 80.31           C
ATOM    138  O   ILE B  52      48.922   7.488  81.659  1.00 82.30           O
ATOM    139  CB  ILE B  52      45.853   7.064  82.792  1.00 73.47           C
ATOM    140  CG1 ILE B  52      44.945   5.886  83.127  1.00 72.39           C
ATOM    141  CG2 ILE B  52      45.815   7.290  81.295  1.00 75.07           C
ATOM    142  CD1 ILE B  52      43.456   6.131  82.999  1.00 78.08           C
ATOM    143  N   MET B  53      48.325   8.974  83.264  1.00 77.82           N
ATOM    144  CA  MET B  53      49.180  10.060  82.831  1.00 80.03           C
ATOM    145  C   MET B  53      50.649   9.787  83.080  1.00 89.22           C
ATOM    146  O   MET B  53      51.467  10.100  82.217  1.00 91.61           O
ATOM    147  CB  MET B  53      48.781  11.344  83.541  1.00 80.95           C
ATOM    148  CG  MET B  53      49.210  12.583  82.828  1.00 86.10           C
ATOM    149  SD  MET B  53      50.200  13.730  83.819  1.00 91.31           S
ATOM    150  CE  MET B  53      49.648  13.380  85.522  1.00 85.28           C
ATOM    151  N   GLN B  54      50.994   9.261  84.265  1.00 87.22           N
ATOM    152  CA  GLN B  54      52.391   9.057  84.642  1.00 90.40           C
ATOM    153  C   GLN B  54      53.092   7.775  84.189  1.00 98.96           C
ATOM    154  O   GLN B  54      54.177   7.476  84.701  1.00101.15           O
ATOM    155  CB  GLN B  54      52.608   9.342  86.130  1.00 90.82           C
ATOM    156  CG  GLN B  54      52.330  10.795  86.511  1.00 99.47           C
ATOM    157  CD  GLN B  54      52.216  11.023  88.006  1.00112.57           C
ATOM    158  OE1 GLN B  54      52.335  10.113  88.846  1.00103.94           O
ATOM    159  NE2 GLN B  54      51.919  12.254  88.366  1.00106.56           N
ATOM    160  N   ASP B  55      52.519   7.043  83.207  1.00 96.69           N
ATOM    161  CA  ASP B  55      53.117   5.807  82.664  1.00 99.52           C
ATOM    162  C   ASP B  55      52.172   5.084  81.702  1.00102.32           C
ATOM    163  O   ASP B  55      51.793   5.619  80.667  1.00101.84           O
ATOM    164  CB  ASP B  55      53.550   4.845  83.793  1.00102.29           C
ATOM    165  CG  ASP B  55      52.394   4.381  84.662  1.00113.63           C
ATOM    166  OD1 ASP B  55      51.503   3.690  84.136  1.00113.64           O
ATOM    167  OD2 ASP B  55      52.395   4.691  85.877  1.00119.31           O
ATOM    168  N   ALA B  60      55.891  -2.664  76.045  1.00135.74           N
ATOM    169  CA  ALA B  60      55.023  -3.829  76.219  1.00134.15           C
ATOM    170  C   ALA B  60      54.989  -4.713  74.969  1.00141.79           C
ATOM    171  O   ALA B  60      54.686  -4.228  73.877  1.00141.93           O
ATOM    172  N   GLU B  61      55.282  -6.013  75.137  1.00141.20           N
ATOM    173  CA  GLU B  61      55.310  -6.978  74.038  1.00144.88           C
ATOM    174  C   GLU B  61      53.972  -7.676  73.856  1.00145.39           C
ATOM    175  O   GLU B  61      53.611  -8.527  74.672  1.00144.18           O
ATOM    176  N   GLY B  62      53.238  -7.325  72.785  1.00140.08           N
ATOM    177  CA  GLY B  62      51.958  -7.965  72.471  1.00136.75           C
ATOM    178  C   GLY B  62      50.742  -7.052  72.480  1.00133.17           C
ATOM    179  O   GLY B  62      50.878  -5.829  72.471  1.00131.56           O
ATOM    180  N   VAL B  63      49.547  -7.667  72.464  1.00125.53           N
ATOM    181  CA  VAL B  63      48.265  -6.971  72.477  1.00120.33           C
ATOM    182  C   VAL B  63      47.760  -6.848  73.906  1.00118.53           C
ATOM    183  O   VAL B  63      47.627  -7.850  74.617  1.00117.97           O
ATOM    184  CB  VAL B  63      47.217  -7.627  71.557  1.00124.38           C
ATOM    185  N   TYR B  64      47.505  -5.608  74.331  1.00110.59           N
ATOM    186  CA  TYR B  64      47.054  -5.305  75.683  1.00105.89           C
ATOM    187  C   TYR B  64      45.909  -4.298  75.677  1.00103.79           C
ATOM    188  O   TYR B  64      45.814  -3.471  74.764  1.00103.91           O
ATOM    189  CB  TYR B  64      48.215  -4.676  76.486  1.00107.93           C
ATOM    190  CG  TYR B  64      49.291  -5.614  76.983  1.00113.41           C
ATOM    191  CD1 TYR B  64      50.242  -6.144  76.113  1.00120.33           C
ATOM    192  CD2 TYR B  64      49.422  -5.896  78.338  1.00112.89           C
ATOM    193  CE1 TYR B  64      51.236  -7.012  76.566  1.00124.53           C
ATOM    194  CE2 TYR B  64      50.408  -6.765  78.805  1.00117.07           C
ATOM    195  CZ  TYR B  64      51.310  -7.326  77.913  1.00129.12           C
ATOM    196  OH  TYR B  64      52.297  -8.170  78.363  1.00132.82           O
ATOM    197  N   CYS B  65      45.073  -4.328  76.729  1.00 95.48           N
ATOM    198  CA  CYS B  65      44.037  -3.315  76.943  1.00 91.58           C
ATOM    199  C   CYS B  65      44.743  -2.266  77.794  1.00 94.79           C
ATOM    200  O   CYS B  65      45.441  -2.628  78.743  1.00 94.98           O
ATOM    201  CB  CYS B  65      42.826  -3.883  77.675  1.00 88.94           C
ATOM    202  SG  CYS B  65      41.779  -4.948  76.667  1.00 93.42           S
ATOM    203  N   ASN B  66      44.614  -0.985  77.442  1.00 90.35           N
ATOM    204  CA  ASN B  66      45.291   0.097  78.155  1.00 89.44           C
ATOM    205  C   ASN B  66      44.655   0.401  79.511  1.00 89.47           C
ATOM    206  O   ASN B  66      43.441   0.232  79.662  1.00 87.44           O
ATOM    207  CB  ASN B  66      45.314   1.351  77.287  1.00 91.20           C
ATOM    208  N   ARG B  67      45.457   0.887  80.488  1.00 84.43           N
ATOM    209  CA  ARG B  67      44.904   1.270  81.791  1.00 80.93           C
ATOM    210  C   ARG B  67      43.716   2.230  81.549  1.00 79.02           C
ATOM    211  O   ARG B  67      43.778   3.070  80.644  1.00 78.59           O
ATOM    212  CB  ARG B  67      45.951   1.926  82.718  1.00 82.43           C
ATOM    213  CG  ARG B  67      45.357   2.370  84.072  1.00 90.17           C
ATOM    214  CD  ARG B  67      46.287   3.082  85.031  1.00 99.45           C
ATOM    215  NE  ARG B  67      47.243   2.185  85.680  1.00109.83           N
ATOM    216  CZ  ARG B  67      48.515   2.072  85.316  1.00129.67           C
ATOM    217  NH1 ARG B  67      48.982   2.770  84.289  1.00123.04           N
ATOM    218  NH2 ARG B  67      49.325   1.245  85.962  1.00115.84           N
ATOM    219  N   THR B  68      42.619   2.058  82.295  1.00 71.16           N
ATOM    220  CA  THR B  68      41.430   2.885  82.089  1.00 68.87           C
ATOM    221  C   THR B  68      40.696   3.249  83.371  1.00 69.70           C
ATOM    222  O   THR B  68      40.823   2.542  84.370  1.00 68.83           O
ATOM    223  CB  THR B  68      40.493   2.188  81.082  1.00 77.18           C
ATOM    224  OG1 THR B  68      39.459   3.081  80.689  1.00 78.58           O
ATOM    225  CG2 THR B  68      39.857   0.909  81.633  1.00 73.29           C
ATOM    226  N   TRP B  69      39.895   4.330  83.332  1.00 64.35           N
ATOM    227  CA  TRP B  69      39.024   4.738  84.441  1.00 62.22           C
ATOM    228  C   TRP B  69      37.607   4.390  84.004  1.00 63.75           C
ATOM    229  O   TRP B  69      37.125   4.947  83.012  1.00 64.92           O
ATOM    230  CB  TRP B  69      39.148   6.249  84.739  1.00 61.00           C
ATOM    231  CG  TRP B  69      38.099   6.815  85.671  1.00 61.36           C
ATOM    232  CD1 TRP B  69      37.150   7.752  85.374  1.00 64.69           C
ATOM    233  CD2 TRP B  69      37.897   6.462  87.041  1.00 60.57           C
ATOM    234  NE1 TRP B  69      36.372   8.008  86.480  1.00 63.87           N
ATOM    235  CE2 TRP B  69      36.804   7.225  87.514  1.00 64.40           C
ATOM    236  CE3 TRP B  69      38.508   5.545  87.908  1.00 61.40           C
ATOM    237  CZ2 TRP B  69      36.344   7.134  88.822  1.00 63.38           C
ATOM    238  CZ3 TRP B  69      38.064   5.480  89.215  1.00 62.73           C
ATOM    239  CH2 TRP B  69      36.997   6.271  89.659  1.00 63.47           C
ATOM    240  N   ASP B  70      36.943   3.459  84.700  1.00 57.09           N
ATOM    241  CA  ASP B  70      35.595   3.062  84.286  1.00 56.27           C
ATOM    242  C   ASP B  70      34.458   3.911  84.856  1.00 60.85           C
ATOM    243  O   ASP B  70      33.294   3.687  84.510  1.00 62.59           O
ATOM    244  CB  ASP B  70      35.353   1.567  84.519  1.00 57.18           C
ATOM    245  CG  ASP B  70      35.076   1.157  85.951  1.00 63.06           C
ATOM    246  OD1 ASP B  70      34.904   2.043  86.804  1.00 66.10           O
ATOM    247  OD2 ASP B  70      35.075  -0.051  86.229  1.00 63.83           O
ATOM    248  N   GLY B  71      34.786   4.853  85.746  1.00 55.05           N
ATOM    249  CA  GLY B  71      33.778   5.687  86.379  1.00 55.10           C
ATOM    250  C   GLY B  71      33.692   5.377  87.864  1.00 58.91           C
ATOM    251  O   GLY B  71      33.227   6.220  88.624  1.00 58.64           O
ATOM    252  N   TRP B  72      34.178   4.197  88.279  1.00 55.35           N
ATOM    253  CA  TRP B  72      34.230   3.794  89.676  1.00 55.43           C
ATOM    254  C   TRP B  72      35.568   3.255  90.054  1.00 60.09           C
ATOM    255  O   TRP B  72      36.044   3.535  91.157  1.00 60.26           O
ATOM    256  CB  TRP B  72      33.185   2.750  89.998  1.00 54.84           C
ATOM    257  CG  TRP B  72      31.821   3.303  90.228  1.00 57.19           C
ATOM    258  CD1 TRP B  72      31.485   4.604  90.481  1.00 60.96           C
ATOM    259  CD2 TRP B  72      30.609   2.554  90.300  1.00 58.09           C
ATOM    260  NE1 TRP B  72      30.129   4.716  90.658  1.00 62.23           N
ATOM    261  CE2 TRP B  72      29.564   3.470  90.550  1.00 63.97           C
ATOM    262  CE3 TRP B  72      30.290   1.193  90.138  1.00 59.16           C
ATOM    263  CZ2 TRP B  72      28.227   3.064  90.664  1.00 64.91           C
ATOM    264  CZ3 TRP B  72      28.964   0.799  90.233  1.00 61.94           C
ATOM    265  CH2 TRP B  72      27.952   1.726  90.495  1.00 64.20           C
ATOM    266  N   LEU B  73      36.181   2.476  89.163  1.00 56.84           N
ATOM    267  CA  LEU B  73      37.482   1.886  89.441  1.00 57.74           C
ATOM    268  C   LEU B  73      38.480   2.070  88.330  1.00 63.42           C
ATOM    269  O   LEU B  73      38.127   2.206  87.160  1.00 63.50           O
ATOM    270  CB  LEU B  73      37.385   0.395  89.811  1.00 58.53           C
ATOM    271  CG  LEU B  73      36.563  -0.048  91.029  1.00 63.99           C
ATOM    272  CD1 LEU B  73      36.518  -1.567  91.094  1.00 65.65           C
ATOM    273  CD2 LEU B  73      37.118   0.484  92.335  1.00 65.69           C
ATOM    274  N   CYS B  74      39.744   2.035  88.716  1.00 62.02           N
ATOM    275  CA  CYS B  74      40.861   2.114  87.810  1.00 63.07           C
ATOM    276  C   CYS B  74      41.285   0.716  87.491  1.00 69.86           C
ATOM    277  O   CYS B  74      41.392  -0.096  88.407  1.00 69.10           O
ATOM    278  CB  CYS B  74      42.008   2.871  88.452  1.00 63.56           C
ATOM    279  SG  CYS B  74      43.203   3.479  87.251  1.00 68.10           S
ATOM    280  N   TRP B  75      41.589   0.437  86.231  1.00 69.52           N
ATOM    281  CA  TRP B  75      42.024  -0.893  85.811  1.00 71.88           C
ATOM    282  C   TRP B  75      43.349  -0.794  85.096  1.00 79.88           C
ATOM    283  O   TRP B  75      43.478   0.016  84.190  1.00 78.37           O
ATOM    284  CB  TRP B  75      40.977  -1.524  84.893  1.00 70.44           C
ATOM    285  CG  TRP B  75      39.667  -1.746  85.572  1.00 70.33           C
ATOM    286  CD1 TRP B  75      38.629  -0.867  85.654  1.00 71.98           C
ATOM    287  CD2 TRP B  75      39.271  -2.911  86.309  1.00 70.79           C
ATOM    288  NE1 TRP B  75      37.598  -1.422  86.374  1.00 71.26           N
ATOM    289  CE2 TRP B  75      37.953  -2.691  86.759  1.00 73.90           C
ATOM    290  CE3 TRP B  75      39.884  -4.140  86.595  1.00 73.64           C
ATOM    291  CZ2 TRP B  75      37.261  -3.629  87.533  1.00 73.91           C
ATOM    292  CZ3 TRP B  75      39.175  -5.088  87.315  1.00 75.78           C
ATOM    293  CH2 TRP B  75      37.885  -4.821  87.793  1.00 75.55           C
ATOM    294  N   ASN B  76      44.333  -1.605  85.488  1.00 81.34           N
ATOM    295  CA  ASN B  76      45.663  -1.565  84.891  1.00 84.74           C
ATOM    296  C   ASN B  76      45.709  -2.141  83.506  1.00 92.20           C
ATOM    297  O   ASN B  76      44.759  -2.801  83.096  1.00 91.52           O
ATOM    298  CB  ASN B  76      46.675  -2.233  85.813  1.00 89.42           C
ATOM    299  CG  ASN B  76      46.849  -1.462  87.099  1.00123.12           C
ATOM    300  OD1 ASN B  76      47.070  -0.239  87.099  1.00119.30           O
ATOM    301  ND2 ASN B  76      46.669  -2.145  88.218  1.00117.18           N
ATOM    302  N   ASP B  77      46.793  -1.870  82.765  1.00 91.95           N
ATOM    303  CA  ASP B  77      46.969  -2.439  81.432  1.00 94.11           C
ATOM    304  C   ASP B  77      47.002  -3.933  81.644  1.00 99.24           C
ATOM    305  O   ASP B  77      47.572  -4.410  82.634  1.00 99.30           O
ATOM    306  CB  ASP B  77      48.302  -2.016  80.803  1.00 99.14           C
ATOM    307  CG  ASP B  77      48.859  -0.793  81.457  1.00112.41           C
ATOM    308  OD1 ASP B  77      48.722   0.295  80.875  1.00113.04           O
ATOM    309  OD2 ASP B  77      49.277  -0.897  82.636  1.00119.34           O
ATOM    310  N   VAL B  78      46.360  -4.669  80.755  1.00 96.41           N
ATOM    311  CA  VAL B  78      46.342  -6.118  80.880  1.00 98.06           C
ATOM    312  C   VAL B  78      46.395  -6.769  79.505  1.00104.87           C
ATOM    313  O   VAL B  78      45.982  -6.142  78.526  1.00104.77           O
ATOM    314  CB  VAL B  78      45.170  -6.602  81.773  1.00 99.46           C
ATOM    315  CG1 VAL B  78      43.866  -6.679  80.997  1.00 97.59           C
ATOM    316  CG2 VAL B  78      45.500  -7.922  82.459  1.00101.39           C
ATOM    317  N   ALA B  79      46.936  -8.001  79.429  1.00103.49           N
ATOM    318  CA  ALA B  79      47.027  -8.765  78.191  1.00105.95           C
ATOM    319  C   ALA B  79      45.641  -9.105  77.640  1.00107.79           C
ATOM    320  O   ALA B  79      44.701  -9.353  78.403  1.00104.80           O
ATOM    321  CB  ALA B  79      47.823 -10.041  78.420  1.00110.40           C
ATOM    322  N   ALA B  80      45.524  -9.100  76.305  1.00105.96           N
ATOM    323  CA  ALA B  80      44.296  -9.438  75.593  1.00105.05           C
ATOM    324  C   ALA B  80      43.800 -10.828  76.006  1.00110.72           C
ATOM    325  O   ALA B  80      44.605 -11.748  76.167  1.00113.45           O
ATOM    326  CB  ALA B  80      44.548  -9.406  74.101  1.00108.67           C
ATOM    327  N   GLY B  81      42.490 -10.972  76.211  1.00105.33           N
ATOM    328  CA  GLY B  81      41.904 -12.251  76.608  1.00105.92           C
ATOM    329  C   GLY B  81      41.965 -12.535  78.111  1.00109.07           C
ATOM    330  O   GLY B  81      41.723 -13.673  78.501  1.00110.34           O
ATOM    331  N   THR B  82      42.267 -11.536  78.955  1.00103.47           N
ATOM    332  CA  THR B  82      42.311 -11.772  80.403  1.00102.43           C
ATOM    333  C   THR B  82      41.134 -11.100  81.109  1.00101.71           C
ATOM    334  O   THR B  82      40.573 -10.123  80.613  1.00 99.20           O
ATOM    335  CB  THR B  82      43.655 -11.336  81.031  1.00115.45           C
ATOM    336  OG1 THR B  82      44.710 -11.333  80.070  1.00120.77           O
ATOM    337  CG2 THR B  82      44.054 -12.153  82.251  1.00116.61           C
ATOM    338  N   GLU B  83      40.751 -11.640  82.265  1.00 97.05           N
ATOM    339  CA  GLU B  83      39.702 -11.072  83.092  1.00 93.52           C
ATOM    340  C   GLU B  83      40.382 -10.521  84.328  1.00 97.18           C
ATOM    341  O   GLU B  83      40.927 -11.294  85.132  1.00 98.42           O
ATOM    342  CB  GLU B  83      38.645 -12.121  83.476  1.00 94.95           C
ATOM    343  CG  GLU B  83      37.632 -11.625  84.494  1.00100.91           C
ATOM    344  CD  GLU B  83      36.567 -12.617  84.923  1.00113.44           C
ATOM    345  OE1 GLU B  83      35.368 -12.281  84.788  1.00113.32           O
ATOM    346  OE2 GLU B  83      36.922 -13.718  85.400  1.00 99.50           O
ATOM    347  N   SER B  84      40.375  -9.189  84.478  1.00 91.80           N
ATOM    348  CA  SER B  84      40.971  -8.577  85.661  1.00 91.15           C
ATOM    349  C   SER B  84      39.977  -8.609  86.789  1.00 93.95           C
ATOM    350  O   SER B  84      38.775  -8.738  86.546  1.00 92.17           O
ATOM    351  CB  SER B  84      41.418  -7.151  85.390  1.00 93.06           C
ATOM    352  OG  SER B  84      42.454  -7.119  84.426  1.00102.97           O
ATOM    353  N   MET B  85      40.473  -8.500  88.025  1.00 91.46           N
ATOM    354  CA  MET B  85      39.646  -8.575  89.221  1.00 91.02           C
ATOM    355  C   MET B  85      40.175  -7.637  90.298  1.00 92.87           C
ATOM    356  O   MET B  85      41.387  -7.457  90.430  1.00 94.12           O
ATOM    357  CB  MET B  85      39.684 -10.017  89.729  1.00 96.23           C
ATOM    358  CG  MET B  85      38.457 -10.512  90.452  1.00100.90           C
ATOM    359  SD  MET B  85      38.319 -12.333  90.432  1.00109.23           S
ATOM    360  CE  MET B  85      38.324 -12.702  88.588  1.00105.98           C
ATOM    361  N   GLN B  86      39.255  -7.035  91.059  1.00 85.73           N
ATOM    362  CA  GLN B  86      39.529  -6.137  92.188  1.00 84.11           C
ATOM    363  C   GLN B  86      38.387  -6.277  93.150  1.00 86.38           C
ATOM    364  O   GLN B  86      37.322  -6.739  92.759  1.00 85.99           O
ATOM    365  CB  GLN B  86      39.505  -4.665  91.762  1.00 83.42           C
ATOM    366  CG  GLN B  86      40.586  -4.198  90.824  1.00 96.56           C
ATOM    367  CD  GLN B  86      40.388  -2.724  90.575  1.00108.44           C
ATOM    368  OE1 GLN B  86      40.144  -2.297  89.445  1.00101.93           O
ATOM    369  NE2 GLN B  86      40.446  -1.915  91.635  1.00 98.66           N
ATOM    370  N   LEU B  87      38.551  -5.765  94.365  1.00 82.00           N
ATOM    371  CA  LEU B  87      37.484  -5.776  95.348  1.00 81.79           C
ATOM    372  C   LEU B  87      36.493  -4.657  95.073  1.00 81.76           C
ATOM    373  O   LEU B  87      36.876  -3.614  94.541  1.00 78.39           O
ATOM    374  CB  LEU B  87      38.050  -5.650  96.780  1.00 83.72           C
ATOM    375  CG  LEU B  87      38.771  -6.869  97.374  1.00 91.01           C
ATOM    376  CD1 LEU B  87      38.185  -8.225  96.884  1.00 92.75           C
ATOM    377  CD2 LEU B  87      40.272  -6.797  97.168  1.00 92.99           C
ATOM    378  N   CYS B  88      35.216  -4.868  95.446  1.00 79.10           N
ATOM    379  CA  CYS B  88      34.182  -3.849  95.294  1.00 78.06           C
ATOM    380  C   CYS B  88      34.571  -2.604  96.098  1.00 82.17           C
ATOM    381  O   CYS B  88      35.104  -2.713  97.211  1.00 83.25           O
ATOM    382  CB  CYS B  88      32.804  -4.362  95.710  1.00 79.73           C
ATOM    383  SG  CYS B  88      32.104  -5.629  94.619  1.00 83.77           S
ATOM    384  N   PRO B  89      34.316  -1.426  95.540  1.00 77.46           N
ATOM    385  CA  PRO B  89      34.622  -0.195  96.242  1.00 77.01           C
ATOM    386  C   PRO B  89      33.616   0.030  97.370  1.00 82.31           C
ATOM    387  O   PRO B  89      32.477  -0.426  97.274  1.00 82.31           O
ATOM    388  CB  PRO B  89      34.467   0.849  95.148  1.00 76.93           C
ATOM    389  CG  PRO B  89      33.429   0.285  94.244  1.00 81.20           C
ATOM    390  CD  PRO B  89      33.795  -1.153  94.185  1.00 77.45           C
ATOM    391  N   ASP B  90      34.031   0.756  98.415  1.00 79.88           N
ATOM    392  CA  ASP B  90      33.200   1.067  99.577  1.00 82.18           C
ATOM    393  C   ASP B  90      32.379   2.351  99.416  1.00 85.13           C
ATOM    394  O   ASP B  90      32.027   2.988 100.417  1.00 87.72           O
ATOM    395  CB  ASP B  90      34.093   1.164 100.829  1.00 86.28           C
ATOM    396  CG  ASP B  90      35.012   2.389 100.923  1.00102.21           C
ATOM    397  OD1 ASP B  90      35.726   2.515 101.937  1.00104.45           O
ATOM    398  OD2 ASP B  90      34.993   3.232  99.994  1.00109.54           O
ATOM    399  N   TYR B  91      32.070   2.732  98.183  1.00 77.92           N
ATOM    400  CA  TYR B  91      31.335   3.960  97.936  1.00 77.87           C
ATOM    401  C   TYR B  91      29.936   3.938  98.475  1.00 84.82           C
ATOM    402  O   TYR B  91      29.403   4.980  98.822  1.00 86.35           O
ATOM    403  CB  TYR B  91      31.253   4.248  96.441  1.00 76.89           C
ATOM    404  CG  TYR B  91      32.580   4.256  95.735  1.00 75.71           C
ATOM    405  CD1 TYR B  91      33.743   4.627  96.400  1.00 76.92           C
ATOM    406  CD2 TYR B  91      32.670   3.922  94.391  1.00 74.97           C
ATOM    407  CE1 TYR B  91      34.967   4.653  95.747  1.00 75.13           C
ATOM    408  CE2 TYR B  91      33.885   3.945  93.726  1.00 74.28           C
ATOM    409  CZ  TYR B  91      35.035   4.297  94.411  1.00 81.14           C
ATOM    410  OH  TYR B  91      36.231   4.281  93.745  1.00 81.53           O
ATOM    411  N   PHE B  92      29.301   2.791  98.478  1.00 82.27           N
ATOM    412  CA  PHE B  92      27.912   2.705  98.900  1.00 84.96           C
ATOM    413  C   PHE B  92      27.706   1.740 100.048  1.00 92.64           C
ATOM    414  O   PHE B  92      28.356   0.690 100.105  1.00 91.68           O
ATOM    415  CB  PHE B  92      27.020   2.345  97.708  1.00 86.07           C
ATOM    416  CG  PHE B  92      27.420   3.033  96.418  1.00 85.18           C
ATOM    417  CD1 PHE B  92      27.128   4.379  96.204  1.00 88.80           C
ATOM    418  CD2 PHE B  92      28.142   2.352  95.441  1.00 84.48           C
ATOM    419  CE1 PHE B  92      27.520   5.017  95.015  1.00 87.62           C
ATOM    420  CE2 PHE B  92      28.531   2.987  94.258  1.00 85.15           C
ATOM    421  CZ  PHE B  92      28.206   4.310  94.045  1.00 83.78           C
ATOM    422  N   GLN B  93      26.765   2.084 100.948  1.00 93.06           N
ATOM    423  CA  GLN B  93      26.419   1.280 102.124  1.00 96.44           C
ATOM    424  C   GLN B  93      25.954  -0.121 101.746  1.00101.99           C
ATOM    425  O   GLN B  93      26.163  -1.064 102.507  1.00103.67           O
ATOM    426  CB  GLN B  93      25.357   1.990 102.982  1.00101.76           C
ATOM    427  N   ASP B  94      25.354  -0.251 100.560  1.00 97.71           N
ATOM    428  CA  ASP B  94      24.822  -1.492 100.007  1.00 97.69           C
ATOM    429  C   ASP B  94      25.865  -2.322  99.246  1.00 97.15           C
ATOM    430  O   ASP B  94      25.522  -3.339  98.640  1.00 96.20           O
ATOM    431  CB  ASP B  94      23.573  -1.193  99.153  1.00100.78           C
ATOM    432  CG  ASP B  94      23.653   0.095  98.348  1.00113.26           C
ATOM    433  OD1 ASP B  94      24.089   1.123  98.911  1.00115.05           O
ATOM    434  OD2 ASP B  94      23.250   0.084  97.168  1.00119.09           O
ATOM    435  N   PHE B  95      27.131  -1.913  99.297  1.00 91.41           N
ATOM    436  CA  PHE B  95      28.208  -2.646  98.647  1.00 88.97           C
ATOM    437  C   PHE B  95      28.992  -3.462  99.643  1.00 93.79           C
ATOM    438  O   PHE B  95      29.227  -3.009 100.765  1.00 95.67           O
ATOM    439  CB  PHE B  95      29.149  -1.700  97.892  1.00 88.39           C
ATOM    440  CG  PHE B  95      28.802  -1.464  96.443  1.00 88.53           C
ATOM    441  CD1 PHE B  95      27.478  -1.491  96.013  1.00 92.99           C
ATOM    442  CD2 PHE B  95      29.791  -1.160  95.518  1.00 87.99           C
ATOM    443  CE1 PHE B  95      27.157  -1.258  94.683  1.00 92.42           C
ATOM    444  CE2 PHE B  95      29.465  -0.914  94.188  1.00 89.48           C
ATOM    445  CZ  PHE B  95      28.151  -0.968  93.780  1.00 88.85           C
ATOM    446  N   ASP B  96      29.392  -4.668  99.234  1.00 89.28           N
ATOM    447  CA  ASP B  96      30.192  -5.557 100.057  1.00 90.74           C
ATOM    448  C   ASP B  96      31.622  -5.474  99.560  1.00 92.40           C
ATOM    449  O   ASP B  96      31.931  -6.060  98.527  1.00 90.24           O
ATOM    450  CB  ASP B  96      29.687  -7.005 100.019  1.00 94.62           C
ATOM    451  CG  ASP B  96      30.501  -7.954 100.890  1.00108.68           C
ATOM    452  OD1 ASP B  96      30.041  -9.099 101.112  1.00111.79           O
ATOM    453  OD2 ASP B  96      31.608  -7.557 101.342  1.00113.31           O
ATOM    454  N   PRO B  97      32.495  -4.761 100.306  1.00 89.64           N
ATOM    455  CA  PRO B  97      33.913  -4.539  99.999  1.00 87.77           C
ATOM    456  C   PRO B  97      34.735  -5.817  99.911  1.00 92.72           C
ATOM    457  O   PRO B  97      35.867  -5.786  99.417  1.00 90.58           O
ATOM    458  CB  PRO B  97      34.387  -3.646 101.142  1.00 90.64           C
ATOM    459  CG  PRO B  97      33.455  -3.922 102.252  1.00 98.31           C
ATOM    460  CD  PRO B  97      32.141  -4.240 101.639  1.00 93.89           C
ATOM    461  N   SER B  98      34.177  -6.931 100.403  1.00 92.47           N
ATOM    462  CA  SER B  98      34.851  -8.216 100.332  1.00 94.38           C
ATOM    463  C   SER B  98      34.507  -8.902  99.007  1.00 96.88           C
ATOM    464  O   SER B  98      35.200  -9.840  98.603  1.00 97.48           O
ATOM    465  CB  SER B  98      34.485  -9.089 101.523  1.00103.33           C
ATOM    466  OG  SER B  98      33.089  -9.318 101.580  1.00117.02           O
ATOM    467  N   GLU B  99      33.468  -8.403  98.313  1.00 91.13           N
ATOM    468  CA  GLU B  99      33.057  -8.942  97.027  1.00 89.33           C
ATOM    469  C   GLU B  99      34.000  -8.527  95.901  1.00 90.47           C
ATOM    470  O   GLU B  99      34.718  -7.535  96.034  1.00 89.21           O
ATOM    471  CB  GLU B  99      31.604  -8.577  96.715  1.00 90.20           C
ATOM    472  CG  GLU B  99      30.960  -9.583  95.795  1.00101.74           C
ATOM    473  CD  GLU B  99      30.830 -10.981  96.361  1.00123.08           C
ATOM    474  OE1 GLU B  99      29.903 -11.205  97.169  1.00117.95           O
ATOM    475  OE2 GLU B  99      31.627 -11.860  95.958  1.00110.99           O
ATOM    476  N   LYS B 100      34.006  -9.295  94.798  1.00 85.59           N
ATOM    477  CA  LYS B 100      34.885  -9.036  93.663  1.00 83.00           C
ATOM    478  C   LYS B 100      34.219  -8.386  92.456  1.00 82.38           C
ATOM    479  O   LYS B 100      33.048  -8.630  92.178  1.00 82.78           O
ATOM    480  CB  LYS B 100      35.643 -10.309  93.278  1.00 87.22           C
ATOM    481  CG  LYS B 100      36.612 -10.739  94.373  1.00104.73           C
ATOM    482  CD  LYS B 100      37.530 -11.849  93.918  1.00115.62           C
ATOM    483  CE  LYS B 100      38.972 -11.606  94.301  1.00129.49           C
ATOM    484  NZ  LYS B 100      39.164 -11.522  95.776  1.00141.81           N
ATOM    485  N   VAL B 101      34.978  -7.536  91.758  1.00 74.92           N
ATOM    486  CA  VAL B 101      34.584  -6.829  90.530  1.00 72.03           C
ATOM    487  C   VAL B 101      35.445  -7.423  89.435  1.00 75.23           C
ATOM    488  O   VAL B 101      36.638  -7.648  89.659  1.00 75.18           O
ATOM    489  CB  VAL B 101      34.837  -5.300  90.621  1.00 73.87           C
ATOM    490  CG1 VAL B 101      34.427  -4.581  89.344  1.00 72.43           C
ATOM    491  CG2 VAL B 101      34.121  -4.692  91.804  1.00 73.94           C
ATOM    492  N   THR B 102      34.870  -7.676  88.259  1.00 71.35           N
ATOM    493  CA  THR B 102      35.660  -8.213  87.161  1.00 71.63           C
ATOM    494  C   THR B 102      35.505  -7.357  85.917  1.00 74.06           C
ATOM    495  O   THR B 102      34.485  -6.685  85.729  1.00 72.41           O
ATOM    496  CB  THR B 102      35.363  -9.701  86.905  1.00 80.79           C
ATOM    497  OG1 THR B 102      34.047  -9.851  86.375  1.00 84.52           O
ATOM    498  CG2 THR B 102      35.529 -10.567  88.142  1.00 77.02           C
ATOM    499  N   LYS B 103      36.524  -7.392  85.065  1.00 71.25           N
ATOM    500  CA  LYS B 103      36.508  -6.652  83.816  1.00 70.74           C
ATOM    501  C   LYS B 103      37.254  -7.451  82.778  1.00 76.98           C
ATOM    502  O   LYS B 103      38.378  -7.895  83.039  1.00 77.58           O
ATOM    503  CB  LYS B 103      37.119  -5.252  83.995  1.00 71.58           C
ATOM    504  CG  LYS B 103      36.676  -4.245  82.931  1.00 74.82           C
ATOM    505  CD  LYS B 103      37.274  -2.869  83.157  1.00 75.83           C
ATOM    506  CE  LYS B 103      37.085  -1.875  82.021  1.00 75.10           C
ATOM    507  NZ  LYS B 103      35.680  -1.495  81.754  1.00 73.69           N
ATOM    508  N   ILE B 104      36.618  -7.642  81.601  1.00 74.80           N
ATOM    509  CA  ILE B 104      37.200  -8.430  80.508  1.00 76.88           C
ATOM    510  C   ILE B 104      37.878  -7.616  79.429  1.00 83.40           C
ATOM    511  O   ILE B 104      37.312  -6.659  78.909  1.00 82.66           O
ATOM    512  CB  ILE B 104      36.215  -9.470  79.926  1.00 80.42           C
ATOM    513  N   CYS B 105      39.110  -7.997  79.108  1.00 83.40           N
ATOM    514  CA  CYS B 105      39.902  -7.401  78.044  1.00 85.43           C
ATOM    515  C   CYS B 105      39.723  -8.378  76.901  1.00 89.76           C
ATOM    516  O   CYS B 105      40.110  -9.541  77.055  1.00 90.92           O
ATOM    517  CB  CYS B 105      41.365  -7.318  78.470  1.00 88.08           C
ATOM    518  SG  CYS B 105      42.488  -6.770  77.168  1.00 95.40           S
ATOM    519  N   ASP B 106      39.105  -7.960  75.788  1.00 85.33           N
ATOM    520  CA  ASP B 106      38.892  -8.910  74.696  1.00 87.08           C
ATOM    521  C   ASP B 106      40.161  -9.392  73.948  1.00 94.55           C
ATOM    522  O   ASP B 106      41.274  -8.957  74.244  1.00 94.86           O
ATOM    523  CB  ASP B 106      37.745  -8.480  73.767  1.00 88.14           C
ATOM    524  CG  ASP B 106      38.099  -7.406  72.767  1.00 94.59           C
ATOM    525  OD1 ASP B 106      37.183  -6.708  72.311  1.00 93.72           O
ATOM    526  OD2 ASP B 106      39.303  -7.215  72.497  1.00101.78           O
ATOM    527  N   GLN B 107      39.981 -10.324  73.019  1.00 93.97           N
ATOM    528  CA  GLN B 107      41.034 -10.917  72.195  1.00 98.14           C
ATOM    529  C   GLN B 107      41.790  -9.839  71.411  1.00104.74           C
ATOM    530  O   GLN B 107      42.989  -9.977  71.175  1.00107.27           O
ATOM    531  CB  GLN B 107      40.434 -11.912  71.180  1.00101.70           C
ATOM    532  CG  GLN B 107      39.006 -12.442  71.446  1.00107.61           C
ATOM    533  CD  GLN B 107      37.875 -11.522  71.012  1.00118.42           C
ATOM    534  OE1 GLN B 107      37.048 -11.100  71.823  1.00108.95           O
ATOM    535  NE2 GLN B 107      37.760 -11.250  69.721  1.00111.35           N
ATOM    536  N   ASP B 108      41.077  -8.772  71.008  1.00100.14           N
ATOM    537  CA  ASP B 108      41.620  -7.652  70.244  1.00101.34           C
ATOM    538  C   ASP B 108      42.358  -6.635  71.105  1.00103.18           C
ATOM    539  O   ASP B 108      42.896  -5.668  70.559  1.00103.55           O
ATOM    540  CB  ASP B 108      40.493  -6.945  69.478  1.00102.62           C
ATOM    541  CG  ASP B 108      39.663  -7.871  68.617  1.00115.27           C
ATOM    542  OD1 ASP B 108      40.252  -8.745  67.939  1.00119.07           O
ATOM    543  OD2 ASP B 108      38.427  -7.710  68.601  1.00120.91           O
ATOM    544  N   GLY B 109      42.390  -6.825  72.432  1.00 97.77           N
ATOM    545  CA  GLY B 109      43.043  -5.852  73.307  1.00 96.23           C
ATOM    546  C   GLY B 109      42.165  -4.613  73.474  1.00 97.10           C
ATOM    547  O   GLY B 109      42.662  -3.487  73.605  1.00 96.19           O
ATOM    548  N   ASN B 110      40.856  -4.835  73.469  1.00 91.60           N
ATOM    549  CA  ASN B 110      39.865  -3.788  73.673  1.00 88.62           C
ATOM    550  C   ASN B 110      39.036  -4.201  74.870  1.00 88.44           C
ATOM    551  O   ASN B 110      38.640  -5.363  74.969  1.00 88.86           O
ATOM    552  CB  ASN B 110      38.966  -3.614  72.441  1.00 89.67           C
ATOM    553  CG  ASN B 110      39.640  -2.974  71.260  1.00114.25           C
ATOM    554  OD1 ASN B 110      40.405  -2.022  71.388  1.00108.34           O
ATOM    555  ND2 ASN B 110      39.331  -3.452  70.071  1.00111.12           N
ATOM    556  N   TRP B 111      38.789  -3.273  75.798  1.00 80.90           N
ATOM    557  CA  TRP B 111      37.966  -3.594  76.961  1.00 77.42           C
ATOM    558  C   TRP B 111      36.562  -3.957  76.481  1.00 80.32           C
ATOM    559  O   TRP B 111      36.060  -3.354  75.526  1.00 81.03           O
ATOM    560  CB  TRP B 111      37.912  -2.429  77.961  1.00 73.58           C
ATOM    561  CG  TRP B 111      39.169  -2.208  78.740  1.00 73.86           C
ATOM    562  CD1 TRP B 111      40.048  -1.174  78.604  1.00 76.97           C
ATOM    563  CD2 TRP B 111      39.699  -3.056  79.758  1.00 73.56           C
ATOM    564  NE1 TRP B 111      41.087  -1.318  79.483  1.00 76.47           N
ATOM    565  CE2 TRP B 111      40.900  -2.466  80.207  1.00 77.82           C
ATOM    566  CE3 TRP B 111      39.293  -4.281  80.317  1.00 74.95           C
ATOM    567  CZ2 TRP B 111      41.692  -3.048  81.199  1.00 77.71           C
ATOM    568  CZ3 TRP B 111      40.081  -4.859  81.295  1.00 76.92           C
ATOM    569  CH2 TRP B 111      41.263  -4.241  81.732  1.00 77.98           C
ATOM    570  N   PHE B 112      35.954  -4.961  77.122  1.00 74.35           N
ATOM    571  CA  PHE B 112      34.612  -5.435  76.807  1.00 73.26           C
ATOM    572  C   PHE B 112      33.538  -4.327  76.828  1.00 76.22           C
ATOM    573  O   PHE B 112      33.474  -3.514  77.757  1.00 74.75           O
ATOM    574  CB  PHE B 112      34.211  -6.576  77.750  1.00 74.20           C
ATOM    575  CG  PHE B 112      32.788  -7.072  77.566  1.00 75.83           C
ATOM    576  CD1 PHE B 112      32.487  -8.037  76.614  1.00 80.05           C
ATOM    577  CD2 PHE B 112      31.745  -6.570  78.344  1.00 77.01           C
ATOM    578  CE1 PHE B 112      31.165  -8.481  76.429  1.00 81.33           C
ATOM    579  CE2 PHE B 112      30.425  -7.022  78.162  1.00 80.35           C
ATOM    580  CZ  PHE B 112      30.147  -7.976  77.210  1.00 79.78           C
ATOM    581  N   ARG B 113      32.668  -4.359  75.817  1.00 73.97           N
ATOM    582  CA  ARG B 113      31.550  -3.445  75.677  1.00 74.12           C
ATOM    583  C   ARG B 113      30.253  -4.221  75.716  1.00 79.89           C
ATOM    584  O   ARG B 113      30.113  -5.250  75.062  1.00 79.38           O
ATOM    585  CB  ARG B 113      31.645  -2.668  74.367  1.00 76.44           C
ATOM    586  CG  ARG B 113      32.717  -1.598  74.350  1.00 86.34           C
ATOM    587  CD  ARG B 113      32.778  -0.899  73.012  1.00 98.87           C
ATOM    588  NE  ARG B 113      33.686   0.244  73.059  1.00109.31           N
ATOM    589  CZ  ARG B 113      33.313   1.483  73.352  1.00129.15           C
ATOM    590  NH1 ARG B 113      32.041   1.758  73.614  1.00120.01           N
ATOM    591  NH2 ARG B 113      34.209   2.461  73.381  1.00122.21           N
ATOM    592  N   HIS B 114      29.300  -3.718  76.483  1.00 78.44           N
ATOM    593  CA  HIS B 114      28.006  -4.351  76.609  1.00 80.38           C
ATOM    594  C   HIS B 114      27.294  -4.400  75.244  1.00 88.04           C
ATOM    595  O   HIS B 114      27.161  -3.379  74.574  1.00 87.64           O
ATOM    596  CB  HIS B 114      27.162  -3.637  77.661  1.00 81.22           C
ATOM    597  CG  HIS B 114      26.027  -4.451  78.152  1.00 86.19           C
ATOM    598  ND1 HIS B 114      24.932  -4.726  77.356  1.00 90.43           N
ATOM    599  CD2 HIS B 114      25.831  -5.000  79.361  1.00 87.94           C
ATOM    600  CE1 HIS B 114      24.132  -5.472  78.092  1.00 90.66           C
ATOM    601  NE2 HIS B 114      24.616  -5.635  79.313  1.00 89.50           N
ATOM    602  N   PRO B 115      26.879  -5.610  74.818  1.00 87.93           N
ATOM    603  CA  PRO B 115      26.224  -5.842  73.521  1.00 90.61           C
ATOM    604  C   PRO B 115      24.919  -5.069  73.337  1.00 96.55           C
ATOM    605  O   PRO B 115      24.600  -4.665  72.215  1.00 98.63           O
ATOM    606  CB  PRO B 115      26.000  -7.356  73.500  1.00 93.01           C
ATOM    607  CG  PRO B 115      25.974  -7.757  74.924  1.00 95.78           C
ATOM    608  CD  PRO B 115      26.882  -6.829  75.653  1.00 89.22           C
ATOM    609  N   ALA B 116      24.177  -4.857  74.434  1.00 92.13           N
ATOM    610  CA  ALA B 116      22.910  -4.139  74.394  1.00 93.61           C
ATOM    611  C   ALA B 116      23.081  -2.640  74.240  1.00 96.59           C
ATOM    612  O   ALA B 116      22.297  -2.016  73.522  1.00 98.68           O
ATOM    613  CB  ALA B 116      22.085  -4.441  75.633  1.00 94.08           C
ATOM    614  N   SER B 117      24.048  -2.058  74.948  1.00 89.99           N
ATOM    615  CA  SER B 117      24.275  -0.621  74.952  1.00 89.66           C
ATOM    616  C   SER B 117      25.459  -0.178  74.113  1.00 91.85           C
ATOM    617  O   SER B 117      25.429   0.923  73.571  1.00 92.56           O
ATOM    618  CB  SER B 117      24.473  -0.127  76.384  1.00 92.06           C
ATOM    619  OG  SER B 117      25.636  -0.695  76.962  1.00100.17           O
ATOM    620  N   ASN B 118      26.508  -0.992  74.051  1.00 85.86           N
ATOM    621  CA  ASN B 118      27.737  -0.599  73.367  1.00 84.59           C
ATOM    622  C   ASN B 118      28.608   0.304  74.243  1.00 83.03           C
ATOM    623  O   ASN B 118      29.453   1.047  73.745  1.00 83.71           O
ATOM    624  CB  ASN B 118      27.417   0.098  72.044  1.00 90.47           C
ATOM    625  CG  ASN B 118      28.545  -0.016  71.037  1.00122.98           C
ATOM    626  OD1 ASN B 118      29.187  -1.060  70.923  1.00117.47           O
ATOM    627  ND2 ASN B 118      28.792   1.060  70.300  1.00118.09           N
ATOM    628  N   ARG B 119      28.386   0.227  75.551  1.00 74.94           N
ATOM    629  CA  ARG B 119      29.107   1.016  76.527  1.00 72.12           C
ATOM    630  C   ARG B 119      30.195   0.096  77.105  1.00 73.94           C
ATOM    631  O   ARG B 119      29.930  -1.089  77.347  1.00 72.83           O
ATOM    632  CB  ARG B 119      28.101   1.446  77.606  1.00 70.18           C
ATOM    633  CG  ARG B 119      28.653   2.146  78.829  1.00 72.69           C
ATOM    634  CD  ARG B 119      27.623   2.282  79.918  1.00 78.66           C
ATOM    635  NE  ARG B 119      27.889   3.490  80.713  1.00 87.98           N
ATOM    636  CZ  ARG B 119      26.963   4.253  81.288  1.00108.26           C
ATOM    637  NH1 ARG B 119      25.675   3.943  81.183  1.00 98.01           N
ATOM    638  NH2 ARG B 119      27.318   5.334  81.971  1.00100.49           N
ATOM    639  N   THR B 120      31.418   0.626  77.307  1.00 69.68           N
ATOM    640  CA  THR B 120      32.490  -0.150  77.935  1.00 68.68           C
ATOM    641  C   THR B 120      31.897  -0.563  79.284  1.00 72.70           C
ATOM    642  O   THR B 120      31.330   0.277  79.990  1.00 72.92           O
ATOM    643  CB  THR B 120      33.777   0.649  78.034  1.00 77.73           C
ATOM    644  OG1 THR B 120      34.135   1.097  76.726  1.00 83.32           O
ATOM    645  CG2 THR B 120      34.897  -0.167  78.600  1.00 74.67           C
ATOM    646  N   TRP B 121      31.899  -1.867  79.569  1.00 68.09           N
ATOM    647  CA  TRP B 121      31.183  -2.350  80.728  1.00 66.57           C
ATOM    648  C   TRP B 121      32.001  -3.178  81.687  1.00 69.59           C
ATOM    649  O   TRP B 121      32.661  -4.147  81.300  1.00 70.68           O
ATOM    650  CB  TRP B 121      29.931  -3.086  80.253  1.00 66.64           C
ATOM    651  CG  TRP B 121      28.975  -3.468  81.341  1.00 67.86           C
ATOM    652  CD1 TRP B 121      28.029  -2.667  81.911  1.00 71.05           C
ATOM    653  CD2 TRP B 121      28.841  -4.772  81.966  1.00 68.22           C
ATOM    654  NE1 TRP B 121      27.315  -3.381  82.863  1.00 71.12           N
ATOM    655  CE2 TRP B 121      27.806  -4.674  82.926  1.00 72.58           C
ATOM    656  CE3 TRP B 121      29.552  -5.992  81.863  1.00 69.89           C
ATOM    657  CZ2 TRP B 121      27.465  -5.755  83.789  1.00 72.41           C
ATOM    658  CZ3 TRP B 121      29.224  -7.055  82.716  1.00 71.86           C
ATOM    659  CH2 TRP B 121      28.189  -6.936  83.660  1.00 72.75           C
ATOM    660  N   THR B 122      31.938  -2.805  82.964  1.00 63.67           N
ATOM    661  CA  THR B 122      32.610  -3.525  84.037  1.00 62.28           C
ATOM    662  C   THR B 122      31.587  -4.377  84.757  1.00 66.58           C
ATOM    663  O   THR B 122      30.461  -3.939  84.975  1.00 65.30           O
ATOM    664  CB  THR B 122      33.200  -2.550  85.031  1.00 64.11           C
ATOM    665  OG1 THR B 122      34.198  -1.779  84.383  1.00 57.44           O
ATOM    666  CG2 THR B 122      33.817  -3.253  86.249  1.00 63.49           C
ATOM    667  N   ASN B 123      31.998  -5.559  85.205  1.00 65.12           N
ATOM    668  CA  ASN B 123      31.125  -6.419  86.001  1.00 66.29           C
ATOM    669  C   ASN B 123      31.065  -6.029  87.483  1.00 70.71           C
ATOM    670  O   ASN B 123      31.928  -6.415  88.272  1.00 70.56           O
ATOM    671  CB  ASN B 123      31.546  -7.883  85.861  1.00 68.08           C
ATOM    672  CG  ASN B 123      30.700  -8.816  86.706  1.00 87.79           C
ATOM    673  OD1 ASN B 123      29.533  -8.538  86.978  1.00 72.22           O
ATOM    674  ND2 ASN B 123      31.287  -9.931  87.125  1.00 84.55           N
ATOM    675  N   TYR B 124      30.037  -5.267  87.850  1.00 67.96           N
ATOM    676  CA  TYR B 124      29.794  -4.870  89.237  1.00 68.27           C
ATOM    677  C   TYR B 124      28.601  -5.607  89.822  1.00 75.33           C
ATOM    678  O   TYR B 124      28.099  -5.191  90.860  1.00 75.67           O
ATOM    679  CB  TYR B 124      29.528  -3.355  89.345  1.00 68.58           C
ATOM    680  CG  TYR B 124      30.757  -2.493  89.196  1.00 68.10           C
ATOM    681  CD1 TYR B 124      30.999  -1.794  88.021  1.00 68.99           C
ATOM    682  CD2 TYR B 124      31.661  -2.344  90.245  1.00 68.39           C
ATOM    683  CE1 TYR B 124      32.113  -0.979  87.886  1.00 68.28           C
ATOM    684  CE2 TYR B 124      32.794  -1.552  90.110  1.00 67.93           C
ATOM    685  CZ  TYR B 124      33.027  -0.897  88.916  1.00 72.76           C
ATOM    686  OH  TYR B 124      34.148  -0.138  88.761  1.00 70.16           O
ATOM    687  N   THR B 125      28.134  -6.684  89.173  1.00 74.23           N
ATOM    688  CA  THR B 125      26.955  -7.448  89.613  1.00 76.35           C
ATOM    689  C   THR B 125      27.021  -8.032  91.029  1.00 83.36           C
ATOM    690  O   THR B 125      26.004  -8.038  91.730  1.00 85.27           O
ATOM    691  CB  THR B 125      26.550  -8.486  88.564  1.00 81.36           C
ATOM    692  OG1 THR B 125      27.581  -9.461  88.443  1.00 77.92           O
ATOM    693  CG2 THR B 125      26.241  -7.856  87.205  1.00 78.83           C
ATOM    694  N   GLN B 126      28.208  -8.482  91.453  1.00 80.30           N
ATOM    695  CA  GLN B 126      28.434  -9.104  92.754  1.00 82.38           C
ATOM    696  C   GLN B 126      28.486  -8.168  93.972  1.00 88.25           C
ATOM    697  O   GLN B 126      28.306  -8.625  95.104  1.00 90.20           O
ATOM    698  CB  GLN B 126      29.666 -10.011  92.702  1.00 83.68           C
ATOM    699  CG  GLN B 126      29.629 -11.083  91.625  1.00 93.13           C
ATOM    700  CD  GLN B 126      28.354 -11.882  91.560  1.00112.03           C
ATOM    701  OE1 GLN B 126      27.761 -12.302  92.559  1.00108.73           O
ATOM    702  NE2 GLN B 126      27.949 -12.205  90.342  1.00105.64           N
ATOM    703  N   CYS B 127      28.698  -6.877  93.744  1.00 83.52           N
ATOM    704  CA  CYS B 127      28.836  -5.869  94.790  1.00 83.60           C
ATOM    705  C   CYS B 127      27.648  -5.669  95.697  1.00 93.96           C
ATOM    706  O   CYS B 127      27.828  -5.414  96.878  1.00 94.95           O
ATOM    707  CB  CYS B 127      29.303  -4.551  94.200  1.00 81.00           C
ATOM    708  SG  CYS B 127      30.884  -4.644  93.348  1.00 82.34           S
ATOM    709  N   ASN B 128      26.447  -5.736  95.129  1.00 94.71           N
ATOM    710  CA  ASN B 128      25.150  -5.615  95.795  1.00 98.64           C
ATOM    711  C   ASN B 128      24.356  -6.844  95.371  1.00108.50           C
ATOM    712  O   ASN B 128      23.675  -6.790  94.337  1.00108.59           O
ATOM    713  CB  ASN B 128      24.392  -4.418  95.239  1.00 97.37           C
ATOM    714  N   VAL B 129      24.495  -7.979  96.058  1.00108.89           N
ATOM    715  CA  VAL B 129      23.755  -9.167  95.619  1.00110.97           C
ATOM    716  C   VAL B 129      22.719  -9.623  96.657  1.00118.69           C
ATOM    717  O   VAL B 129      21.961  -8.799  97.172  1.00119.58           O
ATOM    718  CB  VAL B 129      24.681 -10.288  95.048  1.00114.02           C
ATOM    719  CG1 VAL B 129      25.363 -11.099  96.154  1.00115.96           C
ATOM    720  CG2 VAL B 129      23.932 -11.190  94.071  1.00113.93           C
ATOM    721  N   ALA C  26      27.263   7.164  68.865  1.00 92.98           N
ATOM    722  CA  ALA C  26      26.033   7.942  68.965  1.00 93.42           C
ATOM    723  C   ALA C  26      26.061   8.932  70.146  1.00 95.75           C
ATOM    724  O   ALA C  26      25.314   8.809  71.123  1.00 95.57           O
ATOM    725  CB  ALA C  26      24.811   7.030  69.016  1.00 96.22           C
ATOM    726  N   CYS C  27      26.966   9.905  70.033  1.00 90.42           N
ATOM    727  CA  CYS C  27      27.215  11.044  70.924  1.00 88.12           C
ATOM    728  C   CYS C  27      28.134  11.993  70.133  1.00 89.63           C
ATOM    729  O   CYS C  27      29.131  11.541  69.559  1.00 89.87           O
ATOM    730  CB  CYS C  27      27.806  10.592  72.270  1.00 86.82           C
ATOM    731  SG  CYS C  27      29.004  11.723  73.040  1.00 88.41           S
ATOM    732  N   GLN C  28      27.741  13.277  70.019  1.00 83.39           N
ATOM    733  CA  GLN C  28      28.508  14.272  69.269  1.00 81.67           C
ATOM    734  C   GLN C  28      29.747  14.602  70.051  1.00 82.29           C
ATOM    735  O   GLN C  28      29.749  15.536  70.851  1.00 81.12           O
ATOM    736  CB  GLN C  28      27.689  15.540  69.036  1.00 83.28           C
ATOM    737  CG  GLN C  28      27.746  16.081  67.627  1.00 86.23           C
ATOM    738  CD  GLN C  28      29.116  16.304  67.060  1.00 94.55           C
ATOM    739  OE1 GLN C  28      30.099  16.578  67.755  1.00 83.26           O
ATOM    740  NE2 GLN C  28      29.184  16.248  65.751  1.00 88.79           N
ATOM    741  N   GLU C  29      30.797  13.818  69.820  1.00 77.58           N
ATOM    742  CA  GLU C  29      32.083  13.884  70.504  1.00 75.56           C
ATOM    743  C   GLU C  29      32.801  15.211  70.418  1.00 76.76           C
ATOM    744  O   GLU C  29      33.302  15.677  71.432  1.00 74.45           O
ATOM    745  CB  GLU C  29      33.019  12.754  70.041  1.00 78.02           C
ATOM    746  CG  GLU C  29      32.894  11.487  70.877  1.00 92.25           C
ATOM    747  CD  GLU C  29      34.082  10.634  71.296  1.00117.95           C
ATOM    748  OE1 GLU C  29      33.901   9.850  72.255  1.00111.90           O
ATOM    749  OE2 GLU C  29      35.181  10.736  70.701  1.00114.42           O
ATOM    750  N   ALA C  30      32.901  15.792  69.208  1.00 73.89           N
ATOM    751  CA  ALA C  30      33.558  17.086  69.009  1.00 72.74           C
ATOM    752  C   ALA C  30      32.832  18.174  69.799  1.00 74.52           C
ATOM    753  O   ALA C  30      33.476  18.940  70.515  1.00 73.62           O
ATOM    754  CB  ALA C  30      33.600  17.450  67.530  1.00 74.87           C
ATOM    755  N   ASN C  31      31.496  18.208  69.706  1.00 69.53           N
ATOM    756  CA  ASN C  31      30.679  19.185  70.421  1.00 68.26           C
ATOM    757  C   ASN C  31      30.778  18.998  71.920  1.00 71.02           C
ATOM    758  O   ASN C  31      30.884  19.985  72.654  1.00 69.80           O
ATOM    759  CB  ASN C  31      29.223  19.092  69.986  1.00 67.48           C
ATOM    760  CG  ASN C  31      28.940  19.778  68.674  1.00 77.28           C
ATOM    761  OD1 ASN C  31      29.846  20.128  67.911  1.00 72.74           O
ATOM    762  ND2 ASN C  31      27.673  20.020  68.394  1.00 60.83           N
ATOM    763  N   TYR C  32      30.741  17.729  72.367  1.00 67.53           N
ATOM    764  CA  TYR C  32      30.851  17.375  73.774  1.00 66.01           C
ATOM    765  C   TYR C  32      32.195  17.845  74.301  1.00 68.64           C
ATOM    766  O   TYR C  32      32.235  18.608  75.267  1.00 67.99           O
ATOM    767  CB  TYR C  32      30.647  15.868  73.993  1.00 67.71           C
ATOM    768  CG  TYR C  32      30.858  15.446  75.429  1.00 68.63           C
ATOM    769  CD1 TYR C  32      30.100  16.000  76.458  1.00 70.24           C
ATOM    770  CD2 TYR C  32      31.864  14.549  75.770  1.00 69.05           C
ATOM    771  CE1 TYR C  32      30.329  15.665  77.792  1.00 69.70           C
ATOM    772  CE2 TYR C  32      32.085  14.183  77.099  1.00 69.22           C
ATOM    773  CZ  TYR C  32      31.323  14.753  78.110  1.00 76.06           C
ATOM    774  OH  TYR C  32      31.533  14.413  79.427  1.00 75.10           O
ATOM    775  N   GLY C  33      33.281  17.487  73.599  1.00 65.28           N
ATOM    776  CA  GLY C  33      34.632  17.893  73.955  1.00 64.37           C
ATOM    777  C   GLY C  33      34.787  19.409  74.013  1.00 67.59           C
ATOM    778  O   GLY C  33      35.474  19.892  74.906  1.00 65.98           O
ATOM    779  N   ALA C  34      34.149  20.156  73.077  1.00 65.46           N
ATOM    780  CA  ALA C  34      34.210  21.625  73.014  1.00 64.87           C
ATOM    781  C   ALA C  34      33.551  22.216  74.231  1.00 67.59           C
ATOM    782  O   ALA C  34      34.121  23.104  74.846  1.00 67.65           O
ATOM    783  CB  ALA C  34      33.542  22.138  71.756  1.00 66.76           C
ATOM    784  N   LEU C  35      32.387  21.676  74.625  1.00 62.74           N
ATOM    785  CA  LEU C  35      31.632  22.118  75.799  1.00 61.48           C
ATOM    786  C   LEU C  35      32.443  21.915  77.081  1.00 63.92           C
ATOM    787  O   LEU C  35      32.383  22.757  77.978  1.00 62.62           O
ATOM    788  CB  LEU C  35      30.345  21.294  75.879  1.00 61.82           C
ATOM    789  CG  LEU C  35      28.943  21.855  75.768  1.00 66.98           C
ATOM    790  CD1 LEU C  35      28.861  23.200  75.119  1.00 67.47           C
ATOM    791  CD2 LEU C  35      28.022  20.890  75.114  1.00 69.76           C
ATOM    792  N   LEU C  36      33.193  20.802  77.174  1.00 60.67           N
ATOM    793  CA  LEU C  36      34.014  20.534  78.353  1.00 59.94           C
ATOM    794  C   LEU C  36      35.068  21.619  78.475  1.00 65.98           C
ATOM    795  O   LEU C  36      35.320  22.112  79.569  1.00 65.73           O
ATOM    796  CB  LEU C  36      34.691  19.149  78.251  1.00 59.29           C
ATOM    797  CG  LEU C  36      33.782  17.908  78.207  1.00 63.26           C
ATOM    798  CD1 LEU C  36      34.576  16.633  78.396  1.00 62.74           C
ATOM    799  CD2 LEU C  36      32.653  17.996  79.220  1.00 65.16           C
ATOM    800  N   ARG C  37      35.669  21.995  77.343  1.00 63.98           N
ATOM    801  CA  ARG C  37      36.705  23.011  77.294  1.00 64.51           C
ATOM    802  C   ARG C  37      36.152  24.435  77.489  1.00 70.27           C
ATOM    803  O   ARG C  37      36.779  25.253  78.168  1.00 70.20           O
ATOM    804  CB  ARG C  37      37.524  22.865  76.004  1.00 65.26           C
ATOM    805  CG  ARG C  37      38.810  22.067  76.197  1.00 76.46           C
ATOM    806  CD  ARG C  37      39.210  21.251  74.994  1.00 87.18           C
ATOM    807  NE  ARG C  37      38.396  20.050  74.948  1.00101.71           N
ATOM    808  CZ  ARG C  37      38.759  18.856  75.408  1.00117.85           C
ATOM    809  NH1 ARG C  37      39.987  18.662  75.889  1.00104.68           N
ATOM    810  NH2 ARG C  37      37.914  17.834  75.351  1.00104.02           N
ATOM    811  N   GLU C  38      34.952  24.703  76.953  1.00 67.78           N
ATOM    812  CA  GLU C  38      34.287  26.009  77.017  1.00 68.34           C
ATOM    813  C   GLU C  38      33.625  26.290  78.334  1.00 73.91           C
ATOM    814  O   GLU C  38      33.676  27.419  78.812  1.00 75.10           O
ATOM    815  CB  GLU C  38      33.202  26.133  75.943  1.00 70.39           C
ATOM    816  CG  GLU C  38      33.684  26.055  74.525  1.00 78.09           C
ATOM    817  CD  GLU C  38      32.640  25.566  73.549  1.00 97.55           C
ATOM    818  OE1 GLU C  38      31.501  25.237  73.955  1.00 94.38           O
ATOM    819  OE2 GLU C  38      32.980  25.511  72.352  1.00 94.86           O
ATOM    820  N   LEU C  39      32.926  25.312  78.887  1.00 70.08           N
ATOM    821  CA  LEU C  39      32.169  25.557  80.103  1.00 69.86           C
ATOM    822  C   LEU C  39      32.809  25.004  81.370  1.00 73.72           C
ATOM    823  O   LEU C  39      32.971  25.739  82.360  1.00 73.37           O
ATOM    824  CB  LEU C  39      30.740  24.997  79.922  1.00 70.25           C
ATOM    825  CG  LEU C  39      29.632  25.817  79.242  1.00 75.31           C
ATOM    826  CD1 LEU C  39      30.092  26.998  78.424  1.00 75.30           C
ATOM    827  CD2 LEU C  39      28.668  24.937  78.497  1.00 77.77           C
ATOM    828  N   CYS C  40      33.200  23.727  81.334  1.00 70.59           N
ATOM    829  CA  CYS C  40      33.723  23.058  82.516  1.00 69.91           C
ATOM    830  C   CYS C  40      35.115  23.513  82.891  1.00 73.43           C
ATOM    831  O   CYS C  40      35.349  23.888  84.042  1.00 73.16           O
ATOM    832  CB  CYS C  40      33.631  21.542  82.352  1.00 69.96           C
ATOM    833  SG  CYS C  40      31.960  20.916  82.009  1.00 74.92           S
ATOM    834  N   LEU C  41      36.024  23.507  81.910  1.00 70.25           N
ATOM    835  CA  LEU C  41      37.416  23.883  82.086  1.00 70.09           C
ATOM    836  C   LEU C  41      37.586  25.310  82.545  1.00 75.05           C
ATOM    837  O   LEU C  41      38.413  25.555  83.415  1.00 74.62           O
ATOM    838  CB  LEU C  41      38.216  23.621  80.820  1.00 70.45           C
ATOM    839  CG  LEU C  41      39.734  23.741  80.887  1.00 75.69           C
ATOM    840  CD1 LEU C  41      40.348  22.875  81.986  1.00 74.92           C
ATOM    841  CD2 LEU C  41      40.337  23.429  79.543  1.00 79.83           C
ATOM    842  N   THR C  42      36.796  26.242  82.020  1.00 73.12           N
ATOM    843  CA  THR C  42      36.851  27.667  82.375  1.00 73.75           C
ATOM    844  C   THR C  42      36.700  27.873  83.874  1.00 76.84           C
ATOM    845  O   THR C  42      37.535  28.532  84.516  1.00 76.99           O
ATOM    846  CB  THR C  42      35.751  28.408  81.621  1.00 80.89           C
ATOM    847  OG1 THR C  42      35.614  27.843  80.309  1.00 73.20           O
ATOM    848  CG2 THR C  42      35.998  29.899  81.552  1.00 83.01           C
ATOM    849  N   GLN C  43      35.622  27.275  84.416  1.00 72.07           N
ATOM    850  CA  GLN C  43      35.364  27.412  85.835  1.00 71.50           C
ATOM    851  C   GLN C  43      36.476  26.765  86.655  1.00 73.45           C
ATOM    852  O   GLN C  43      36.853  27.270  87.725  1.00 73.63           O
ATOM    853  CB  GLN C  43      33.987  26.841  86.189  1.00 72.82           C
ATOM    854  CG  GLN C  43      33.479  27.214  87.592  1.00 80.72           C
ATOM    855  CD  GLN C  43      33.934  28.575  88.060  1.00 94.64           C
ATOM    856  OE1 GLN C  43      33.408  29.597  87.633  1.00 93.87           O
ATOM    857  NE2 GLN C  43      34.951  28.614  88.905  1.00 84.49           N
ATOM    858  N   PHE C  44      37.014  25.660  86.135  1.00 67.18           N
ATOM    859  CA  PHE C  44      38.085  24.961  86.820  1.00 65.49           C
ATOM    860  C   PHE C  44      39.341  25.796  86.835  1.00 70.27           C
ATOM    861  O   PHE C  44      39.986  25.875  87.877  1.00 70.98           O
ATOM    862  CB  PHE C  44      38.351  23.619  86.177  1.00 65.79           C
ATOM    863  CG  PHE C  44      39.390  22.781  86.878  1.00 66.39           C
ATOM    864  CD1 PHE C  44      39.120  22.190  88.108  1.00 68.84           C
ATOM    865  CD2 PHE C  44      40.634  22.569  86.304  1.00 67.90           C
ATOM    866  CE1 PHE C  44      40.072  21.374  88.732  1.00 69.03           C
ATOM    867  CE2 PHE C  44      41.577  21.744  86.925  1.00 70.07           C
ATOM    868  CZ  PHE C  44      41.292  21.154  88.132  1.00 67.54           C
ATOM    869  N   GLN C  45      39.670  26.449  85.704  1.00 65.83           N
ATOM    870  CA  GLN C  45      40.839  27.312  85.598  1.00 66.14           C
ATOM    871  C   GLN C  45      40.745  28.429  86.623  1.00 69.08           C
ATOM    872  O   GLN C  45      41.723  28.700  87.314  1.00 68.53           O
ATOM    873  CB  GLN C  45      40.962  27.881  84.191  1.00 68.48           C
ATOM    874  CG  GLN C  45      41.304  26.832  83.144  1.00 92.90           C
ATOM    875  CD  GLN C  45      41.270  27.330  81.714  1.00116.29           C
ATOM    876  OE1 GLN C  45      41.703  26.629  80.793  1.00109.10           O
ATOM    877  NE2 GLN C  45      40.759  28.544  81.485  1.00111.01           N
ATOM    878  N   VAL C  46      39.550  29.013  86.780  1.00 65.32           N
ATOM    879  CA  VAL C  46      39.302  30.066  87.755  1.00 65.97           C
ATOM    880  C   VAL C  46      39.571  29.564  89.184  1.00 72.27           C
ATOM    881  O   VAL C  46      40.363  30.170  89.914  1.00 73.40           O
ATOM    882  CB  VAL C  46      37.883  30.659  87.578  1.00 69.50           C
ATOM    883  CG1 VAL C  46      37.541  31.618  88.710  1.00 70.30           C
ATOM    884  CG2 VAL C  46      37.749  31.358  86.233  1.00 69.75           C
ATOM    885  N   ASP C  47      38.932  28.449  89.570  1.00 69.57           N
ATOM    886  CA  ASP C  47      39.091  27.893  90.916  1.00 70.02           C
ATOM    887  C   ASP C  47      40.530  27.522  91.212  1.00 71.31           C
ATOM    888  O   ASP C  47      41.008  27.728  92.329  1.00 71.17           O
ATOM    889  CB  ASP C  47      38.187  26.665  91.095  1.00 72.25           C
ATOM    890  CG  ASP C  47      36.703  26.954  90.958  1.00 91.01           C
ATOM    891  OD1 ASP C  47      36.288  28.101  91.262  1.00 93.95           O
ATOM    892  OD2 ASP C  47      35.955  26.038  90.534  1.00 96.78           O
ATOM    893  N   MET C  48      41.228  26.983  90.199  1.00 65.31           N
ATOM    894  CA  MET C  48      42.622  26.572  90.339  1.00 63.94           C
ATOM    895  C   MET C  48      43.557  27.741  90.435  1.00 69.20           C
ATOM    896  O   MET C  48      44.539  27.657  91.155  1.00 69.86           O
ATOM    897  CB  MET C  48      43.056  25.639  89.226  1.00 64.56           C
ATOM    898  CG  MET C  48      42.455  24.250  89.332  1.00 65.87           C
ATOM    899  SD  MET C  48      42.896  23.258  90.780  1.00 69.22           S
ATOM    900  CE  MET C  48      44.447  22.621  90.281  1.00 65.87           C
ATOM    901  N   GLU C  49      43.250  28.844  89.746  1.00 66.08           N
ATOM    902  CA  GLU C  49      44.051  30.057  89.853  1.00 67.74           C
ATOM    903  C   GLU C  49      43.911  30.629  91.257  1.00 72.98           C
ATOM    904  O   GLU C  49      44.869  31.225  91.766  1.00 74.21           O
ATOM    905  CB  GLU C  49      43.609  31.105  88.836  1.00 69.76           C
ATOM    906  CG  GLU C  49      44.046  30.817  87.419  1.00 82.88           C
ATOM    907  CD  GLU C  49      43.148  31.419  86.352  1.00104.34           C
ATOM    908  OE1 GLU C  49      43.028  30.798  85.269  1.00 90.46           O
ATOM    909  OE2 GLU C  49      42.579  32.513  86.587  1.00 95.88           O
ATOM    910  N   ALA C  50      42.728  30.423  91.893  1.00 68.97           N
ATOM    911  CA  ALA C  50      42.477  30.880  93.257  1.00 69.87           C
ATOM    912  C   ALA C  50      43.258  30.039  94.262  1.00 73.91           C
ATOM    913  O   ALA C  50      43.746  30.589  95.255  1.00 75.48           O
ATOM    914  CB  ALA C  50      40.991  30.861  93.570  1.00 70.28           C
ATOM    915  N   VAL C  51      43.409  28.722  94.003  1.00 68.81           N
ATOM    916  CA  VAL C  51      44.203  27.846  94.888  1.00 68.16           C
ATOM    917  C   VAL C  51      45.697  28.218  94.783  1.00 71.89           C
ATOM    918  O   VAL C  51      46.415  28.225  95.789  1.00 72.13           O
ATOM    919  CB  VAL C  51      43.996  26.359  94.541  1.00 69.89           C
ATOM    920  CG1 VAL C  51      45.059  25.461  95.130  1.00 69.86           C
ATOM    921  CG2 VAL C  51      42.589  25.892  94.881  1.00 68.85           C
ATOM    922  N   GLY C  52      46.148  28.505  93.535  1.00 67.34           N
ATOM    923  CA  GLY C  52      47.525  28.879  93.213  1.00 68.45           C
ATOM    924  C   GLY C  52      48.366  27.657  92.874  1.00 71.26           C
ATOM    925  O   GLY C  52      48.296  26.665  93.595  1.00 70.15           O
ATOM    926  N   GLU C  53      49.174  27.724  91.800  1.00 68.20           N
ATOM    927  CA  GLU C  53      49.974  26.578  91.374  1.00 68.00           C
ATOM    928  C   GLU C  53      50.860  25.891  92.426  1.00 74.53           C
ATOM    929  O   GLU C  53      51.054  24.674  92.343  1.00 73.75           O
ATOM    930  CB  GLU C  53      50.650  26.796  90.016  1.00 69.73           C
ATOM    931  CG  GLU C  53      52.085  27.235  90.105  1.00 80.85           C
ATOM    932  CD  GLU C  53      53.115  26.141  90.319  1.00 95.12           C
ATOM    933  OE1 GLU C  53      54.017  26.326  91.169  1.00 92.65           O
ATOM    934  OE2 GLU C  53      53.026  25.103  89.626  1.00 77.07           O
ATOM    935  N   THR C  54      51.366  26.634  93.419  1.00 73.41           N
ATOM    936  CA  THR C  54      52.200  25.999  94.439  1.00 75.08           C
ATOM    937  C   THR C  54      51.430  24.977  95.291  1.00 77.87           C
ATOM    938  O   THR C  54      52.050  24.078  95.859  1.00 78.67           O
ATOM    939  CB  THR C  54      53.021  27.025  95.249  1.00 90.42           C
ATOM    940  OG1 THR C  54      52.160  27.790  96.094  1.00 91.59           O
ATOM    941  CG2 THR C  54      53.847  27.954  94.357  1.00 92.29           C
ATOM    942  N   LEU C  55      50.084  25.078  95.329  1.00 72.40           N
ATOM    943  CA  LEU C  55      49.235  24.192  96.130  1.00 71.10           C
ATOM    944  C   LEU C  55      48.458  23.163  95.316  1.00 74.24           C
ATOM    945  O   LEU C  55      47.646  22.417  95.869  1.00 73.94           O
ATOM    946  CB  LEU C  55      48.275  25.047  96.965  1.00 70.89           C
ATOM    947  CG  LEU C  55      48.721  25.558  98.334  1.00 76.79           C
ATOM    948  CD1 LEU C  55      50.233  25.411  98.619  1.00 80.62           C
ATOM    949  CD2 LEU C  55      48.116  26.909  98.649  1.00 77.72           C
ATOM    950  N   TRP C  56      48.717  23.101  94.014  1.00 70.00           N
ATOM    951  CA  TRP C  56      48.041  22.180  93.106  1.00 68.00           C
ATOM    952  C   TRP C  56      48.249  20.703  93.411  1.00 74.23           C
ATOM    953  O   TRP C  56      47.409  19.894  93.034  1.00 72.29           O
ATOM    954  CB  TRP C  56      48.418  22.493  91.665  1.00 66.25           C
ATOM    955  CG  TRP C  56      47.780  23.732  91.111  1.00 66.35           C
ATOM    956  CD1 TRP C  56      46.823  24.512  91.696  1.00 68.69           C
ATOM    957  CD2 TRP C  56      48.032  24.299  89.833  1.00 66.36           C
ATOM    958  NE1 TRP C  56      46.466  25.535  90.852  1.00 67.96           N
ATOM    959  CE2 TRP C  56      47.195  25.429  89.700  1.00 69.98           C
ATOM    960  CE3 TRP C  56      48.879  23.953  88.774  1.00 68.05           C
ATOM    961  CZ2 TRP C  56      47.207  26.234  88.559  1.00 69.64           C
ATOM    962  CZ3 TRP C  56      48.879  24.743  87.638  1.00 69.65           C
ATOM    963  CH2 TRP C  56      48.043  25.859  87.532  1.00 69.93           C
ATOM    964  N   CYS C  57      49.332  20.355  94.124  1.00 75.13           N
ATOM    965  CA  CYS C  57      49.624  18.978  94.506  1.00 76.53           C
ATOM    966  C   CYS C  57      49.040  18.564  95.853  1.00 77.34           C
ATOM    967  O   CYS C  57      49.257  17.434  96.302  1.00 77.21           O
ATOM    968  CB  CYS C  57      51.114  18.680  94.401  1.00 80.95           C
ATOM    969  SG  CYS C  57      51.744  18.695  92.703  1.00 87.02           S
ATOM    970  N   ASP C  58      48.257  19.463  96.472  1.00 71.92           N
ATOM    971  CA  ASP C  58      47.569  19.199  97.725  1.00 70.87           C
ATOM    972  C   ASP C  58      46.140  18.880  97.359  1.00 69.67           C
ATOM    973  O   ASP C  58      45.335  19.779  97.102  1.00 68.03           O
ATOM    974  CB  ASP C  58      47.637  20.390  98.701  1.00 74.40           C
ATOM    975  CG  ASP C  58      46.853  20.203 100.003  1.00 85.47           C
ATOM    976  OD1 ASP C  58      46.248  19.123 100.195  1.00 85.22           O
ATOM    977  OD2 ASP C  58      46.853  21.128 100.828  1.00 92.87           O
ATOM    978  N   TRP C  59      45.831  17.588  97.357  1.00 64.01           N
ATOM    979  CA  TRP C  59      44.528  17.055  97.008  1.00 61.29           C
ATOM    980  C   TRP C  59      43.410  17.575  97.912  1.00 65.41           C
ATOM    981  O   TRP C  59      42.304  17.781  97.428  1.00 64.94           O
ATOM    982  CB  TRP C  59      44.604  15.531  96.952  1.00 58.78           C
ATOM    983  CG  TRP C  59      43.340  14.839  96.594  1.00 58.09           C
ATOM    984  CD1 TRP C  59      42.723  13.866  97.313  1.00 60.81           C
ATOM    985  CD2 TRP C  59      42.571  15.007  95.401  1.00 56.80           C
ATOM    986  NE1 TRP C  59      41.600  13.438  96.662  1.00 59.18           N
ATOM    987  CE2 TRP C  59      41.474  14.128  95.486  1.00 59.89           C
ATOM    988  CE3 TRP C  59      42.673  15.850  94.287  1.00 57.68           C
ATOM    989  CZ2 TRP C  59      40.488  14.060  94.496  1.00 58.21           C
ATOM    990  CZ3 TRP C  59      41.692  15.780  93.309  1.00 57.75           C
ATOM    991  CH2 TRP C  59      40.612  14.899  93.423  1.00 57.67           C
ATOM    992  N   GLY C  60      43.714  17.884  99.185  1.00 61.40           N
ATOM    993  CA  GLY C  60      42.735  18.448 100.106  1.00 60.64           C
ATOM    994  C   GLY C  60      42.288  19.830  99.652  1.00 64.10           C
ATOM    995  O   GLY C  60      41.169  20.227  99.966  1.00 63.75           O
ATOM    996  N   ARG C  61      43.140  20.562  98.922  1.00 61.60           N
ATOM    997  CA  ARG C  61      42.792  21.897  98.423  1.00 62.42           C
ATOM    998  C   ARG C  61      42.149  21.868  97.040  1.00 67.13           C
ATOM    999  O   ARG C  61      41.346  22.753  96.727  1.00 67.63           O
ATOM   1000  CB  ARG C  61      44.024  22.798  98.368  1.00 63.46           C
ATOM   1001  CG  ARG C  61      44.593  23.151  99.728  1.00 73.72           C
ATOM   1002  CD  ARG C  61      45.731  24.133  99.596  1.00 82.24           C
ATOM   1003  NE  ARG C  61      46.455  24.370 100.850  1.00 88.34           N
ATOM   1004  CZ  ARG C  61      46.156  25.327 101.724  1.00107.19           C
ATOM   1005  NH1 ARG C  61      45.119  26.130 101.514  1.00 95.28           N
ATOM   1006  NH2 ARG C  61      46.882  25.479 102.822  1.00 99.45           N
ATOM   1007  N   THR C  62      42.522  20.881  96.195  1.00 62.09           N
ATOM   1008  CA  THR C  62      42.032  20.800  94.819  1.00 60.47           C
ATOM   1009  C   THR C  62      40.801  19.921  94.619  1.00 63.49           C
ATOM   1010  O   THR C  62      40.142  20.039  93.590  1.00 62.32           O
ATOM   1011  CB  THR C  62      43.167  20.399  93.876  1.00 66.22           C
ATOM   1012  OG1 THR C  62      43.615  19.076  94.204  1.00 65.32           O
ATOM   1013  CG2 THR C  62      44.326  21.361  93.937  1.00 65.34           C
ATOM   1014  N   ILE C  63      40.500  19.031  95.572  1.00 60.58           N
ATOM   1015  CA  ILE C  63      39.371  18.104  95.461  1.00 60.03           C
ATOM   1016  C   ILE C  63      38.023  18.761  95.150  1.00 64.78           C
ATOM   1017  O   ILE C  63      37.315  18.283  94.273  1.00 64.19           O
ATOM   1018  CB  ILE C  63      39.317  17.064  96.609  1.00 63.36           C
ATOM   1019  CG1 ILE C  63      38.322  15.939  96.282  1.00 63.56           C
ATOM   1020  CG2 ILE C  63      39.009  17.717  97.958  1.00 65.02           C
ATOM   1021  CD1 ILE C  63      38.237  14.814  97.293  1.00 74.75           C
ATOM   1022  N   ARG C  64      37.678  19.852  95.832  1.00 63.04           N
ATOM   1023  CA  ARG C  64      36.407  20.517  95.571  1.00 63.63           C
ATOM   1024  C   ARG C  64      36.290  20.983  94.123  1.00 66.49           C
ATOM   1025  O   ARG C  64      35.278  20.708  93.485  1.00 65.64           O
ATOM   1026  CB  ARG C  64      36.144  21.678  96.534  1.00 66.96           C
ATOM   1027  CG  ARG C  64      34.754  22.249  96.315  1.00 79.12           C
ATOM   1028  CD  ARG C  64      34.646  23.678  96.742  1.00 94.24           C
ATOM   1029  NE  ARG C  64      34.678  24.584  95.598  1.00108.01           N
ATOM   1030  CZ  ARG C  64      35.758  25.237  95.184  1.00128.03           C
ATOM   1031  NH1 ARG C  64      35.687  26.051  94.143  1.00115.83           N
ATOM   1032  NH2 ARG C  64      36.914  25.096  95.823  1.00118.89           N
ATOM   1033  N   SER C  65      37.317  21.668  93.605  1.00 63.28           N
ATOM   1034  CA  SER C  65      37.328  22.151  92.220  1.00 63.43           C
ATOM   1035  C   SER C  65      37.268  20.996  91.229  1.00 67.10           C
ATOM   1036  O   SER C  65      36.589  21.098  90.201  1.00 67.78           O
ATOM   1037  CB  SER C  65      38.578  22.989  91.938  1.00 68.34           C
ATOM   1038  OG  SER C  65      38.861  23.913  92.975  1.00 83.71           O
ATOM   1039  N   TYR C  66      38.003  19.912  91.531  1.00 62.02           N
ATOM   1040  CA  TYR C  66      38.084  18.717  90.703  1.00 60.34           C
ATOM   1041  C   TYR C  66      36.736  18.032  90.662  1.00 62.80           C
ATOM   1042  O   TYR C  66      36.285  17.644  89.587  1.00 62.83           O
ATOM   1043  CB  TYR C  66      39.154  17.776  91.248  1.00 60.96           C
ATOM   1044  CG  TYR C  66      39.499  16.636  90.314  1.00 62.08           C
ATOM   1045  CD1 TYR C  66      40.523  16.758  89.377  1.00 63.70           C
ATOM   1046  CD2 TYR C  66      38.826  15.423  90.385  1.00 62.84           C
ATOM   1047  CE1 TYR C  66      40.877  15.694  88.546  1.00 63.18           C
ATOM   1048  CE2 TYR C  66      39.160  14.359  89.547  1.00 63.64           C
ATOM   1049  CZ  TYR C  66      40.188  14.497  88.629  1.00 70.21           C
ATOM   1050  OH  TYR C  66      40.521  13.445  87.807  1.00 73.33           O
ATOM   1051  N   ARG C  67      36.092  17.906  91.836  1.00 58.14           N
ATOM   1052  CA  ARG C  67      34.761  17.328  91.973  1.00 57.62           C
ATOM   1053  C   ARG C  67      33.764  18.091  91.109  1.00 63.02           C
ATOM   1054  O   ARG C  67      33.004  17.475  90.371  1.00 62.82           O
ATOM   1055  CB  ARG C  67      34.294  17.360  93.431  1.00 55.18           C
ATOM   1056  CG  ARG C  67      32.904  16.769  93.638  1.00 58.47           C
ATOM   1057  CD  ARG C  67      32.324  17.082  95.009  1.00 63.98           C
ATOM   1058  NE  ARG C  67      31.942  18.488  95.159  1.00 73.78           N
ATOM   1059  CZ  ARG C  67      32.162  19.213  96.250  1.00 86.29           C
ATOM   1060  NH1 ARG C  67      32.766  18.677  97.302  1.00 64.58           N
ATOM   1061  NH2 ARG C  67      31.780  20.481  96.297  1.00 81.46           N
ATOM   1062  N   GLU C  68      33.748  19.413  91.212  1.00 61.04           N
ATOM   1063  CA  GLU C  68      32.820  20.246  90.452  1.00 61.98           C
ATOM   1064  C   GLU C  68      33.132  20.150  88.987  1.00 64.68           C
ATOM   1065  O   GLU C  68      32.211  20.113  88.173  1.00 64.58           O
ATOM   1066  CB  GLU C  68      32.834  21.692  90.948  1.00 64.37           C
ATOM   1067  CG  GLU C  68      32.293  21.801  92.369  1.00 83.89           C
ATOM   1068  CD  GLU C  68      32.566  23.119  93.068  1.00121.39           C
ATOM   1069  OE1 GLU C  68      33.320  23.949  92.508  1.00128.88           O
ATOM   1070  OE2 GLU C  68      32.069  23.299  94.204  1.00118.03           O
ATOM   1071  N   LEU C  69      34.426  20.034  88.645  1.00 59.88           N
ATOM   1072  CA  LEU C  69      34.816  19.842  87.256  1.00 58.75           C
ATOM   1073  C   LEU C  69      34.240  18.529  86.730  1.00 62.48           C
ATOM   1074  O   LEU C  69      33.634  18.522  85.665  1.00 62.63           O
ATOM   1075  CB  LEU C  69      36.343  19.846  87.090  1.00 58.17           C
ATOM   1076  CG  LEU C  69      36.857  19.451  85.702  1.00 62.31           C
ATOM   1077  CD1 LEU C  69      36.385  20.421  84.641  1.00 63.20           C
ATOM   1078  CD2 LEU C  69      38.353  19.333  85.663  1.00 62.74           C
ATOM   1079  N   ALA C  70      34.425  17.427  87.463  1.00 58.26           N
ATOM   1080  CA  ALA C  70      33.928  16.130  87.044  1.00 57.79           C
ATOM   1081  C   ALA C  70      32.424  16.145  86.926  1.00 63.84           C
ATOM   1082  O   ALA C  70      31.884  15.578  85.995  1.00 63.50           O
ATOM   1083  CB  ALA C  70      34.364  15.069  88.014  1.00 57.95           C
ATOM   1084  N   ASP C  71      31.757  16.822  87.855  1.00 63.04           N
ATOM   1085  CA  ASP C  71      30.303  16.939  87.821  1.00 65.04           C
ATOM   1086  C   ASP C  71      29.821  17.633  86.548  1.00 70.78           C
ATOM   1087  O   ASP C  71      28.905  17.153  85.880  1.00 71.09           O
ATOM   1088  CB  ASP C  71      29.799  17.693  89.053  1.00 67.73           C
ATOM   1089  CG  ASP C  71      28.311  17.512  89.278  1.00 81.85           C
ATOM   1090  OD1 ASP C  71      27.627  18.512  89.581  1.00 84.77           O
ATOM   1091  OD2 ASP C  71      27.824  16.368  89.152  1.00 86.81           O
ATOM   1092  N   CYS C  72      30.441  18.762  86.217  1.00 68.86           N
ATOM   1093  CA  CYS C  72      30.060  19.523  85.045  1.00 70.25           C
ATOM   1094  C   CYS C  72      30.127  18.611  83.829  1.00 73.62           C
ATOM   1095  O   CYS C  72      29.233  18.606  82.997  1.00 74.00           O
ATOM   1096  CB  CYS C  72      31.011  20.707  84.920  1.00 70.83           C
ATOM   1097  SG  CYS C  72      30.762  21.723  83.449  1.00 75.78           S
ATOM   1098  N   THR C  73      31.195  17.832  83.761  1.00 69.39           N
ATOM   1099  CA  THR C  73      31.513  16.859  82.734  1.00 69.28           C
ATOM   1100  C   THR C  73      30.381  15.830  82.639  1.00 75.34           C
ATOM   1101  O   THR C  73      29.987  15.432  81.543  1.00 75.83           O
ATOM   1102  CB  THR C  73      32.869  16.278  83.143  1.00 77.35           C
ATOM   1103  OG1 THR C  73      33.916  16.806  82.350  1.00 79.76           O
ATOM   1104  CG2 THR C  73      32.927  14.805  83.170  1.00 75.33           C
ATOM   1105  N   TRP C  74      29.865  15.422  83.802  1.00 73.30           N
ATOM   1106  CA  TRP C  74      28.802  14.451  83.954  1.00 74.71           C
ATOM   1107  C   TRP C  74      27.496  15.052  83.436  1.00 80.71           C
ATOM   1108  O   TRP C  74      26.814  14.414  82.635  1.00 81.33           O
ATOM   1109  CB  GLU C  74      28.729  14.044  85.433  1.00 73.55           C
ATOM   1110  CG  GLU A  74      27.539  13.036  85.656  1.00 35.08           C
ATOM   1111  CD  GLU A  74      27.685  12.316  87.001  1.00 38.61           C
ATOM   1112  OE1 GLU A  74      28.133  12.967  87.973  1.00 35.83           O
ATOM   1113  OE2 GLU A  74      27.340  11.111  87.092  1.00 40.15           O
ATOM   1114  N   HIS C  75      27.177  16.289  83.847  1.00 78.69           N
ATOM   1115  CA  HIS C  75      25.962  16.976  83.419  1.00 81.07           C
ATOM   1116  C   HIS C  75      25.951  17.247  81.939  1.00 82.55           C
ATOM   1117  O   HIS C  75      24.907  17.137  81.305  1.00 83.19           O
ATOM   1118  CB  HIS C  75      25.750  18.266  84.211  1.00 83.64           C
ATOM   1119  CG  HIS C  75      25.373  18.018  85.636  1.00 88.88           C
ATOM   1120  ND1 HIS C  75      24.359  17.126  85.981  1.00 92.58           N
ATOM   1121  CD2 HIS C  75      25.897  18.541  86.769  1.00 91.21           C
ATOM   1122  CE1 HIS C  75      24.316  17.128  87.306  1.00 92.53           C
ATOM   1123  NE2 HIS C  75      25.220  17.965  87.826  1.00 91.95           N
ATOM   1124  N   MET C  76      27.114  17.596  81.391  1.00 76.35           N
ATOM   1125  CA  MET C  76      27.291  17.855  79.976  1.00 75.91           C
ATOM   1126  C   MET C  76      27.024  16.577  79.186  1.00 79.00           C
ATOM   1127  O   MET C  76      26.417  16.641  78.122  1.00 79.71           O
ATOM   1128  CB  MET C  76      28.719  18.351  79.740  1.00 77.17           C
ATOM   1129  CG  MET C  76      28.823  19.449  78.789  1.00 81.90           C
ATOM   1130  SD  MET C  76      27.829  20.933  79.189  1.00 88.25           S
ATOM   1131  CE  MET C  76      28.473  21.387  80.711  1.00 84.03           C
ATOM   1132  N   ALA C  77      27.450  15.410  79.715  1.00 74.27           N
ATOM   1133  CA  ALA C  77      27.217  14.122  79.065  1.00 74.49           C
ATOM   1134  C   ALA C  77      25.729  13.820  79.038  1.00 80.25           C
ATOM   1135  O   ALA C  77      25.220  13.393  77.998  1.00 81.04           O
ATOM   1136  CB  ALA C  77      27.976  13.008  79.770  1.00 74.10           C
ATOM   1137  N   GLU C  78      25.021  14.088  80.162  1.00 77.57           N
ATOM   1138  CA  GLU C  78      23.576  13.893  80.251  1.00 79.75           C
ATOM   1139  C   GLU C  78      22.899  14.703  79.158  1.00 85.73           C
ATOM   1140  O   GLU C  78      22.077  14.153  78.424  1.00 88.60           O
ATOM   1141  CB  GLU C  78      23.028  14.309  81.622  1.00 81.35           C
ATOM   1142  N   LYS C  79      23.283  15.986  79.016  1.00 80.25           N
ATOM   1143  CA  LYS C  79      22.703  16.879  78.023  1.00 80.87           C
ATOM   1144  C   LYS C  79      22.908  16.410  76.590  1.00 85.06           C
ATOM   1145  O   LYS C  79      21.999  16.566  75.779  1.00 86.29           O
ATOM   1146  CB  LYS C  79      23.194  18.326  78.199  1.00 82.00           C
ATOM   1147  N   LEU C  80      24.071  15.827  76.275  1.00 80.28           N
ATOM   1148  CA  LEU C  80      24.368  15.406  74.907  1.00 80.55           C
ATOM   1149  C   LEU C  80      24.078  13.973  74.583  1.00 86.87           C
ATOM   1150  O   LEU C  80      24.350  13.527  73.462  1.00 87.64           O
ATOM   1151  CB  LEU C  80      25.785  15.811  74.497  1.00 78.66           C
ATOM   1152  CG  LEU C  80      25.873  17.246  73.978  1.00 82.86           C
ATOM   1153  CD1 LEU C  80      25.687  18.249  75.105  1.00 82.01           C
ATOM   1154  CD2 LEU C  80      27.159  17.494  73.244  1.00 83.92           C
ATOM   1155  N   GLY C  81      23.504  13.248  75.548  1.00 84.68           N
ATOM   1156  CA  GLY C  81      23.184  11.838  75.378  1.00 86.15           C
ATOM   1157  C   GLY C  81      24.453  10.997  75.246  1.00 89.63           C
ATOM   1158  O   GLY C  81      24.473  10.031  74.477  1.00 90.54           O
ATOM   1159  N   CYS C  82      25.518  11.372  75.970  1.00 84.49           N
ATOM   1160  CA  CYS C  82      26.737  10.575  75.953  1.00 83.74           C
ATOM   1161  C   CYS C  82      26.736   9.661  77.151  1.00 87.66           C
ATOM   1162  O   CYS C  82      26.090   9.939  78.167  1.00 87.78           O
ATOM   1163  CB  CYS C  82      27.987  11.450  75.956  1.00 82.63           C
ATOM   1164  SG  CYS C  82      28.073  12.655  74.605  1.00 87.41           S
ATOM   1165  N   PHE C  83      27.523   8.603  77.064  1.00 83.50           N
ATOM   1166  CA  PHE C  83      27.776   7.732  78.191  1.00 82.49           C
ATOM   1167  C   PHE C  83      28.816   8.467  79.025  1.00 82.03           C
ATOM   1168  O   PHE C  83      29.530   9.319  78.493  1.00 80.24           O
ATOM   1169  CB  PHE C  83      28.427   6.447  77.688  1.00 85.60           C
ATOM   1170  CG  PHE C  83      27.519   5.477  76.997  1.00 90.49           C
ATOM   1171  CD1 PHE C  83      27.888   4.899  75.787  1.00 96.26           C
ATOM   1172  CD2 PHE C  83      26.325   5.086  77.585  1.00 94.07           C
ATOM   1173  CE1 PHE C  83      27.062   3.968  75.164  1.00 99.83           C
ATOM   1174  CE2 PHE C  83      25.511   4.149  76.977  1.00 99.69           C
ATOM   1175  CZ  PHE C  83      25.882   3.593  75.769  1.00 99.67           C
ATOM   1176  N   TRP C  84      28.928   8.138  80.308  1.00 76.75           N
ATOM   1177  CA  TRP C  84      29.961   8.712  81.157  1.00 73.70           C
ATOM   1178  C   TRP C  84      30.655   7.584  81.952  1.00 76.56           C
ATOM   1179  O   TRP C  84      29.960   6.799  82.601  1.00 77.93           O
ATOM   1180  CB  TRP C  84      29.418   9.810  82.075  1.00 71.35           C
ATOM   1181  CG  TRP C  84      30.494  10.635  82.724  1.00 70.58           C
ATOM   1182  CD1 TRP C  84      30.920  11.871  82.341  1.00 72.82           C
ATOM   1183  CD2 TRP C  84      31.302  10.264  83.855  1.00 69.43           C
ATOM   1184  NE1 TRP C  84      31.937  12.292  83.160  1.00 70.98           N
ATOM   1185  CE2 TRP C  84      32.174  11.340  84.115  1.00 72.12           C
ATOM   1186  CE3 TRP C  84      31.342   9.144  84.707  1.00 70.59           C
ATOM   1187  CZ2 TRP C  84      33.102  11.312  85.162  1.00 70.41           C
ATOM   1188  CZ3 TRP C  84      32.267   9.113  85.737  1.00 70.85           C
ATOM   1189  CH2 TRP C  84      33.134  10.184  85.955  1.00 70.49           C
ATOM   1190  N   PRO C  85      32.018   7.522  81.925  1.00 69.94           N
ATOM   1191  CA  PRO C  85      32.891   8.383  81.136  1.00 68.40           C
ATOM   1192  C   PRO C  85      32.894   7.885  79.708  1.00 72.15           C
ATOM   1193  O   PRO C  85      32.098   7.019  79.345  1.00 73.38           O
ATOM   1194  CB  PRO C  85      34.263   8.233  81.805  1.00 69.25           C
ATOM   1195  CG  PRO C  85      34.162   7.158  82.813  1.00 73.75           C
ATOM   1196  CD  PRO C  85      32.788   6.572  82.754  1.00 70.58           C
ATOM   1197  N   ASN C  86      33.758   8.454  78.888  1.00 66.96           N
ATOM   1198  CA  ASN C  86      33.885   8.107  77.486  1.00 66.88           C
ATOM   1199  C   ASN C  86      35.250   8.579  77.032  1.00 70.63           C
ATOM   1200  O   ASN C  86      35.972   9.181  77.830  1.00 68.39           O
ATOM   1201  CB  ASN C  86      32.779   8.790  76.680  1.00 66.43           C
ATOM   1202  CG  ASN C  86      32.689  10.275  76.892  1.00 83.07           C
ATOM   1203  OD1 ASN C  86      33.587  11.022  76.524  1.00 80.67           O
ATOM   1204  ND2 ASN C  86      31.607  10.734  77.497  1.00 72.22           N
ATOM   1205  N   ALA C  87      35.594   8.345  75.752  1.00 69.73           N
ATOM   1206  CA  ALA C  87      36.873   8.732  75.162  1.00 69.86           C
ATOM   1207  C   ALA C  87      37.160  10.223  75.289  1.00 73.39           C
ATOM   1208  O   ALA C  87      38.315  10.584  75.503  1.00 72.53           O
ATOM   1209  CB  ALA C  87      36.934   8.298  73.708  1.00 72.36           C
ATOM   1210  N   GLU C  88      36.128  11.083  75.163  1.00 70.60           N
ATOM   1211  CA  GLU C  88      36.315  12.524  75.306  1.00 70.83           C
ATOM   1212  C   GLU C  88      36.609  12.859  76.739  1.00 74.54           C
ATOM   1213  O   GLU C  88      37.481  13.692  76.980  1.00 74.01           O
ATOM   1214  CB  GLU C  88      35.114  13.341  74.816  1.00 72.96           C
ATOM   1215  CG  GLU C  88      35.099  13.583  73.316  1.00 91.31           C
ATOM   1216  CD  GLU C  88      36.380  14.115  72.696  1.00113.62           C
ATOM   1217  OE1 GLU C  88      36.876  13.488  71.731  1.00109.50           O
ATOM   1218  OE2 GLU C  88      36.905  15.136  73.192  1.00 97.22           O
ATOM   1219  N   VAL C  89      35.906  12.216  77.697  1.00 70.30           N
ATOM   1220  CA  VAL C  89      36.222  12.491  79.089  1.00 68.46           C
ATOM   1221  C   VAL C  89      37.675  12.091  79.407  1.00 70.20           C
ATOM   1222  O   VAL C  89      38.356  12.886  80.040  1.00 68.50           O
ATOM   1223  CB  VAL C  89      35.182  12.014  80.131  1.00 72.61           C
ATOM   1224  CG1 VAL C  89      35.395  12.662  81.480  1.00 71.89           C
ATOM   1225  CG2 VAL C  89      33.764  12.262  79.661  1.00 73.09           C
ATOM   1226  N   ASP C  90      38.192  10.963  78.873  1.00 67.29           N
ATOM   1227  CA  ASP C  90      39.579  10.514  79.091  1.00 67.50           C
ATOM   1228  C   ASP C  90      40.558  11.502  78.519  1.00 72.01           C
ATOM   1229  O   ASP C  90      41.483  11.903  79.215  1.00 72.66           O
ATOM   1230  CB  ASP C  90      39.840   9.141  78.467  1.00 70.84           C
ATOM   1231  CG  ASP C  90      38.997   8.025  79.043  1.00 81.71           C
ATOM   1232  OD1 ASP C  90      38.543   8.168  80.193  1.00 80.18           O
ATOM   1233  OD2 ASP C  90      38.758   7.018  78.319  1.00 90.85           O
ATOM   1234  N   ARG C  91      40.348  11.910  77.259  1.00 68.07           N
ATOM   1235  CA  ARG C  91      41.201  12.864  76.578  1.00 68.12           C
ATOM   1236  C   ARG C  91      41.201  14.188  77.307  1.00 70.12           C
ATOM   1237  O   ARG C  91      42.266  14.786  77.468  1.00 69.78           O
ATOM   1238  CB  ARG C  91      40.769  13.030  75.119  1.00 71.05           C
ATOM   1239  CG  ARG C  91      41.240  11.864  74.233  1.00 85.76           C
ATOM   1240  CD  ARG C  91      41.034  12.103  72.747  1.00 89.80           C
ATOM   1241  NE  ARG C  91      39.644  11.917  72.314  1.00 90.91           N
ATOM   1242  CZ  ARG C  91      39.103  10.748  71.972  1.00107.63           C
ATOM   1243  NH1 ARG C  91      39.816   9.629  72.047  1.00 98.92           N
ATOM   1244  NH2 ARG C  91      37.843  10.688  71.565  1.00 93.92           N
ATOM   1245  N   PHE C  92      40.021  14.623  77.787  1.00 65.60           N
ATOM   1246  CA  PHE C  92      39.869  15.876  78.519  1.00 64.94           C
ATOM   1247  C   PHE C  92      40.603  15.837  79.864  1.00 70.80           C
ATOM   1248  O   PHE C  92      41.396  16.737  80.146  1.00 71.16           O
ATOM   1249  CB  PHE C  92      38.386  16.234  78.704  1.00 65.54           C
ATOM   1250  CG  PHE C  92      38.126  17.443  79.562  1.00 65.46           C
ATOM   1251  CD1 PHE C  92      38.314  18.725  79.060  1.00 68.21           C
ATOM   1252  CD2 PHE C  92      37.682  17.302  80.864  1.00 66.35           C
ATOM   1253  CE1 PHE C  92      38.075  19.843  79.850  1.00 68.66           C
ATOM   1254  CE2 PHE C  92      37.451  18.416  81.661  1.00 68.70           C
ATOM   1255  CZ  PHE C  92      37.642  19.682  81.146  1.00 67.11           C
ATOM   1256  N   PHE C  93      40.353  14.798  80.690  1.00 67.27           N
ATOM   1257  CA  PHE C  93      41.011  14.676  81.990  1.00 66.55           C
ATOM   1258  C   PHE C  93      42.510  14.452  81.880  1.00 70.88           C
ATOM   1259  O   PHE C  93      43.251  14.924  82.738  1.00 71.37           O
ATOM   1260  CB  PHE C  93      40.325  13.659  82.925  1.00 67.85           C
ATOM   1261  CG  PHE C  93      39.175  14.268  83.689  1.00 68.47           C
ATOM   1262  CD1 PHE C  93      37.869  14.079  83.276  1.00 71.54           C
ATOM   1263  CD2 PHE C  93      39.402  15.094  84.780  1.00 69.64           C
ATOM   1264  CE1 PHE C  93      36.804  14.698  83.954  1.00 71.76           C
ATOM   1265  CE2 PHE C  93      38.336  15.709  85.452  1.00 71.77           C
ATOM   1266  CZ  PHE C  93      37.045  15.519  85.027  1.00 69.72           C
ATOM   1267  N   LEU C  94      42.967  13.805  80.804  1.00 67.06           N
ATOM   1268  CA  LEU C  94      44.392  13.621  80.603  1.00 68.01           C
ATOM   1269  C   LEU C  94      45.075  14.937  80.291  1.00 72.90           C
ATOM   1270  O   LEU C  94      46.188  15.163  80.764  1.00 74.09           O
ATOM   1271  CB  LEU C  94      44.698  12.488  79.640  1.00 69.16           C
ATOM   1272  CG  LEU C  94      44.342  11.144  80.304  1.00 73.30           C
ATOM   1273  CD1 LEU C  94      44.469   9.985  79.348  1.00 74.49           C
ATOM   1274  CD2 LEU C  94      45.097  10.943  81.650  1.00 75.01           C
ATOM   1275  N   ALA C  95      44.355  15.858  79.621  1.00 67.78           N
ATOM   1276  CA  ALA C  95      44.853  17.204  79.367  1.00 67.35           C
ATOM   1277  C   ALA C  95      44.848  17.986  80.687  1.00 69.60           C
ATOM   1278  O   ALA C  95      45.790  18.729  80.966  1.00 69.40           O
ATOM   1279  CB  ALA C  95      43.985  17.903  78.332  1.00 68.02           C
ATOM   1280  N   VAL C  96      43.813  17.784  81.518  1.00 64.65           N
ATOM   1281  CA  VAL C  96      43.704  18.462  82.812  1.00 63.12           C
ATOM   1282  C   VAL C  96      44.841  18.031  83.728  1.00 65.67           C
ATOM   1283  O   VAL C  96      45.522  18.873  84.306  1.00 66.50           O
ATOM   1284  CB  VAL C  96      42.321  18.242  83.449  1.00 65.41           C
ATOM   1285  CG1 VAL C  96      42.285  18.736  84.881  1.00 64.84           C
ATOM   1286  CG2 VAL C  96      41.228  18.905  82.617  1.00 64.88           C
ATOM   1287  N   HIS C  97      45.069  16.728  83.824  1.00 60.27           N
ATOM   1288  CA  HIS C  97      46.137  16.197  84.660  1.00 59.97           C
ATOM   1289  C   HIS C  97      47.501  16.609  84.155  1.00 66.20           C
ATOM   1290  O   HIS C  97      48.339  16.988  84.963  1.00 67.09           O
ATOM   1291  CB  HIS C  97      46.023  14.679  84.812  1.00 59.78           C
ATOM   1292  CG  HIS C  97      44.944  14.268  85.765  1.00 61.01           C
ATOM   1293  ND1 HIS C  97      45.242  13.713  86.988  1.00 62.46           N
ATOM   1294  CD2 HIS C  97      43.601  14.392  85.662  1.00 60.69           C
ATOM   1295  CE1 HIS C  97      44.078  13.482  87.569  1.00 60.22           C
ATOM   1296  NE2 HIS C  97      43.066  13.878  86.806  1.00 59.67           N
ATOM   1297  N   GLY C  98      47.701  16.601  82.825  1.00 63.57           N
ATOM   1298  CA  GLY C  98      48.957  16.991  82.190  1.00 65.60           C
ATOM   1299  C   GLY C  98      49.314  18.453  82.458  1.00 70.99           C
ATOM   1300  O   GLY C  98      50.497  18.802  82.462  1.00 73.48           O
ATOM   1301  N   ARG C  99      48.302  19.298  82.698  1.00 64.87           N
ATOM   1302  CA  ARG C  99      48.508  20.707  82.962  1.00 64.72           C
ATOM   1303  C   ARG C  99      48.586  21.037  84.443  1.00 70.51           C
ATOM   1304  O   ARG C  99      49.453  21.813  84.845  1.00 72.59           O
ATOM   1305  CB  ARG C  99      47.416  21.541  82.275  1.00 61.56           C
ATOM   1306  CG  ARG C  99      47.337  23.012  82.732  1.00 67.23           C
ATOM   1307  CD  ARG C  99      48.518  23.827  82.218  1.00 80.62           C
ATOM   1308  NE  ARG C  99      48.710  25.132  82.853  1.00 86.22           N
ATOM   1309  CZ  ARG C  99      49.677  25.432  83.718  1.00 99.33           C
ATOM   1310  NH1 ARG C  99      50.509  24.497  84.148  1.00 87.44           N
ATOM   1311  NH2 ARG C  99      49.784  26.661  84.202  1.00 87.04           N
ATOM   1312  N   TYR C 100      47.679  20.490  85.255  1.00 65.65           N
ATOM   1313  CA  TYR C 100      47.628  20.858  86.664  1.00 64.89           C
ATOM   1314  C   TYR C 100      48.322  19.913  87.617  1.00 68.21           C
ATOM   1315  O   TYR C 100      48.730  20.327  88.701  1.00 68.11           O
ATOM   1316  CB  TYR C 100      46.168  21.066  87.094  1.00 64.39           C
ATOM   1317  CG  TYR C 100      45.490  22.195  86.349  1.00 66.26           C
ATOM   1318  CD1 TYR C 100      44.757  21.952  85.191  1.00 67.64           C
ATOM   1319  CD2 TYR C 100      45.592  23.511  86.790  1.00 68.03           C
ATOM   1320  CE1 TYR C 100      44.150  22.990  84.484  1.00 69.09           C
ATOM   1321  CE2 TYR C 100      45.004  24.562  86.079  1.00 69.37           C
ATOM   1322  CZ  TYR C 100      44.293  24.295  84.921  1.00 78.06           C
ATOM   1323  OH  TYR C 100      43.709  25.321  84.223  1.00 81.22           O
ATOM   1324  N   PHE C 101      48.413  18.645  87.259  1.00 64.32           N
ATOM   1325  CA  PHE C 101      48.926  17.659  88.197  1.00 64.46           C
ATOM   1326  C   PHE C 101      50.121  16.882  87.734  1.00 70.93           C
ATOM   1327  O   PHE C 101      50.491  15.906  88.387  1.00 70.59           O
ATOM   1328  CB  PHE C 101      47.796  16.699  88.585  1.00 64.33           C
ATOM   1329  CG  PHE C 101      46.514  17.382  88.993  1.00 64.01           C
ATOM   1330  CD1 PHE C 101      45.344  17.189  88.270  1.00 65.41           C
ATOM   1331  CD2 PHE C 101      46.481  18.238  90.081  1.00 65.97           C
ATOM   1332  CE1 PHE C 101      44.156  17.834  88.638  1.00 65.25           C
ATOM   1333  CE2 PHE C 101      45.296  18.887  90.446  1.00 68.00           C
ATOM   1334  CZ  PHE C 101      44.139  18.676  89.725  1.00 64.95           C
ATOM   1335  N   ARG C 102      50.738  17.311  86.632  1.00 70.94           N
ATOM   1336  CA  ARG C 102      51.886  16.637  86.009  1.00 74.38           C
ATOM   1337  C   ARG C 102      52.995  16.220  86.970  1.00 85.24           C
ATOM   1338  O   ARG C 102      53.503  15.099  86.881  1.00 86.00           O
ATOM   1339  CB  ARG C 102      52.473  17.493  84.871  1.00 74.78           C
ATOM   1340  N   SER C 103      53.351  17.137  87.882  1.00 85.59           N
ATOM   1341  CA  SER C 103      54.412  17.047  88.877  1.00 88.45           C
ATOM   1342  C   SER C 103      53.972  16.520  90.241  1.00 93.27           C
ATOM   1343  O   SER C 103      54.793  16.531  91.154  1.00 95.12           O
ATOM   1344  CB  SER C 103      55.031  18.433  89.065  1.00 94.57           C
ATOM   1345  OG  SER C 103      54.038  19.422  89.296  1.00102.42           O
ATOM   1346  N   CYS C 104      52.725  16.078  90.365  1.00 87.80           N
ATOM   1347  CA  CYS C 104      52.220  15.554  91.629  1.00 86.60           C
ATOM   1348  C   CYS C 104      52.569  14.079  91.793  1.00 99.12           C
ATOM   1349  O   CYS C 104      52.402  13.285  90.867  1.00 98.55           O
ATOM   1350  CB  CYS C 104      50.705  15.750  91.723  1.00 82.63           C
ATOM   1351  SG  CYS C 104      50.195  17.427  92.166  1.00 85.01           S
ATOM   1352  N   PRO C 105      53.054  13.719  92.976  1.00103.07           N
ATOM   1353  CA  PRO C 105      53.430  12.331  93.265  1.00105.79           C
ATOM   1354  C   PRO C 105      52.208  11.427  93.390  1.00115.04           C
ATOM   1355  O   PRO C 105      51.077  11.901  93.286  1.00113.83           O
ATOM   1356  CB  PRO C 105      54.143  12.440  94.614  1.00107.87           C
ATOM   1357  CG  PRO C 105      54.700  13.819  94.627  1.00111.99           C
ATOM   1358  CD  PRO C 105      53.704  14.671  93.893  1.00105.70           C
ATOM   1359  N   ILE C 106      52.441  10.137  93.611  1.00116.09           N
ATOM   1360  CA  ILE C 106      51.354   9.175  93.749  1.00115.90           C
ATOM   1361  C   ILE C 106      50.799   8.870  95.136  1.00121.33           C
ATOM   1362  O   ILE C 106      49.670   9.240  95.459  1.00119.61           O
ATOM   1363  CB  ILE C 106      51.754   7.790  93.209  1.00120.12           C
ATOM   1364  N   SER C 107      51.600   8.194  95.953  1.00120.01           N
ATOM   1365  CA  SER C 107      51.191   7.838  97.306  1.00119.99           C
ATOM   1366  C   SER C 107      51.963   6.644  97.856  1.00125.50           C
ATOM   1367  O   SER C 107      52.260   6.580  99.049  1.00125.64           O
ATOM   1368  CB  SER C 107      49.687   7.616  97.479  1.00 20.00           C
END
TER
