# Supplementary material for: Discovery of a First-In-Class Small Molecule Antagonist against the Adrenomedullin-2 Receptor: Structure–Activity Relationships and Optimization
Source: J Med Chem. 2021 Mar 5;64(6):3299–319. doi: 10.1021/acs.jmedchem.0c02191 (PMC8006142; doi:10.1021/acs.jmedchem.0c02191)
Supplement: Supplementary file 2 — jm0c02191_si_002.pdb [file jm0c02191_si_002.pdb]

HETATM    1  C   UNK     0      30.884  10.879  91.883  0.00  0.00           C  
HETATM    2  C   UNK     0      31.580  11.685  92.798  0.00  0.00           C  
HETATM    3  C   UNK     0      31.442  13.082  92.753  0.00  0.00           C  
HETATM    4  C   UNK     0      30.606  13.665  91.787  0.00  0.00           C  
HETATM    5  C   UNK     0      29.906  12.856  90.877  0.00  0.00           C  
HETATM    6  C   UNK     0      30.032  11.454  90.918  0.00  0.00           C  
HETATM    7  C   UNK     0      29.239  10.546  89.984  0.00  0.00           C  
HETATM    8  N   UNK     0      29.421   9.112  90.206  0.00  0.00           N  
HETATM    9  C   UNK     0      28.688   8.264  91.051  0.00  0.00           C  
HETATM   10  O   UNK     0      28.878   7.049  90.992  0.00  0.00           O  
HETATM   11  C   UNK     0      27.700   8.836  92.119  0.00  0.00           C  
HETATM   12  C   UNK     0      26.540   9.647  91.492  0.00  0.00           C  
HETATM   13  C   UNK     0      27.073   7.620  92.836  0.00  0.00           C  
HETATM   14  C   UNK     0      28.463   9.662  93.184  0.00  0.00           C  
HETATM   15  C   UNK     0      30.381   8.483  89.300  0.00  0.00           C  
HETATM   16  C   UNK     0      29.773   7.693  88.125  0.00  0.00           C  
HETATM   17  O   UNK     0      28.886   8.182  87.435  0.00  0.00           O  
HETATM   18  N   UNK     0      30.294   6.422  87.974  0.00  0.00           N  
HETATM   19  C   UNK     0      29.956   5.422  87.043  0.00  0.00           C  
HETATM   20  C   UNK     0      30.498   4.128  87.246  0.00  0.00           C  
HETATM   21  C   UNK     0      30.191   3.103  86.346  0.00  0.00           C  
HETATM   22  C   UNK     0      30.658   1.665  86.345  0.00  0.00           C  
HETATM   23  C   UNK     0      29.667   0.949  85.373  0.00  0.00           C  
HETATM   24  N   UNK     0      28.565   0.276  86.057  0.00  0.00           N  
HETATM   25  C   UNK     0      27.595   0.927  86.908  0.00  0.00           C  
HETATM   26  C   UNK     0      28.521  -1.079  85.797  0.00  0.00           C  
HETATM   27  O   UNK     0      27.728  -1.907  86.212  0.00  0.00           O  
HETATM   28  N   UNK     0      29.610  -1.339  84.923  0.00  0.00           N  
HETATM   29  C   UNK     0      30.346  -0.216  84.616  0.00  0.00           C  
HETATM   30  O   UNK     0      31.329  -0.138  83.900  0.00  0.00           O  
HETATM   31  C   UNK     0      29.204   2.087  84.411  0.00  0.00           C  
HETATM   32  C   UNK     0      29.353   3.344  85.237  0.00  0.00           C  
HETATM   33  C   UNK     0      28.817   4.623  85.037  0.00  0.00           C  
HETATM   34  C   UNK     0      29.110   5.663  85.934  0.00  0.00           C  
CONECT    1    2    6
CONECT    2    1    3
CONECT    3    2    4
CONECT    4    3    5
CONECT    5    4    6
CONECT    6    1    5    7
CONECT    7    6    8
CONECT    8    7    9   15
CONECT    9    8   10   11
CONECT   10    9
CONECT   11    9   12   13   14
CONECT   12   11
CONECT   13   11
CONECT   14   11
CONECT   15    8   16
CONECT   16   15   17   18
CONECT   17   16
CONECT   18   16   19
CONECT   19   18   20   34
CONECT   20   19   21
CONECT   21   20   22   32
CONECT   22   21   23
CONECT   23   22   24   29   31
CONECT   24   23   25   26
CONECT   25   24
CONECT   26   24   27   28
CONECT   27   26
CONECT   28   26   29
CONECT   29   23   28   30
CONECT   30   29
CONECT   31   23   32
CONECT   32   31   21   33
CONECT   33   32   34
CONECT   34   33   19
END
