# Supplementary material for: Discovery of a First-In-Class Small Molecule Antagonist against the Adrenomedullin-2 Receptor: Structure–Activity Relationships and Optimization
Source: J Med Chem. 2021 Mar 5;64(6):3299–319. doi: 10.1021/acs.jmedchem.0c02191 (PMC8006142; doi:10.1021/acs.jmedchem.0c02191)
Supplement: Supplementary file 3 — jm0c02191_si_003.pdb [file jm0c02191_si_003.pdb]

HETATM    1  C   UNK     0      27.587  13.585  91.546  0.00  0.00           C  
HETATM    2  N   UNK     0      28.012  13.946  90.163  0.00  0.00           N  
HETATM    3  C   UNK     0      29.499  13.805  89.904  0.00  0.00           C  
HETATM    4  C   UNK     0      30.200  12.908  90.898  0.00  0.00           C  
HETATM    5  C   UNK     0      30.993  13.547  91.875  0.00  0.00           C  
HETATM    6  C   UNK     0      31.716  12.818  92.830  0.00  0.00           C  
HETATM    7  C   UNK     0      31.654  11.419  92.811  0.00  0.00           C  
HETATM    8  C   UNK     0      30.873  10.772  91.842  0.00  0.00           C  
HETATM    9  C   UNK     0      30.132  11.484  90.877  0.00  0.00           C  
HETATM   10  C   UNK     0      29.260  10.653  89.936  0.00  0.00           C  
HETATM   11  N   UNK     0      29.336   9.174  90.003  0.00  0.00           N  
HETATM   12  C   UNK     0      28.575   8.521  90.942  0.00  0.00           C  
HETATM   13  O   UNK     0      28.832   7.320  91.213  0.00  0.00           O  
HETATM   14  C   UNK     0      27.360   9.176  91.664  0.00  0.00           C  
HETATM   15  C   UNK     0      26.608   8.135  92.533  0.00  0.00           C  
HETATM   16  C   UNK     0      26.405   9.890  90.672  0.00  0.00           C  
HETATM   17  C   UNK     0      27.921  10.260  92.614  0.00  0.00           C  
HETATM   18  C   UNK     0      30.376   8.593  89.148  0.00  0.00           C  
HETATM   19  C   UNK     0      29.808   7.726  87.992  0.00  0.00           C  
HETATM   20  O   UNK     0      28.952   8.168  87.235  0.00  0.00           O  
HETATM   21  N   UNK     0      30.356   6.463  87.938  0.00  0.00           N  
HETATM   22  C   UNK     0      29.986   5.358  87.132  0.00  0.00           C  
HETATM   23  C   UNK     0      30.513   4.061  87.326  0.00  0.00           C  
HETATM   24  C   UNK     0      30.113   3.043  86.451  0.00  0.00           C  
HETATM   25  C   UNK     0      30.569   1.602  86.426  0.00  0.00           C  
HETATM   26  C   UNK     0      29.524   0.886  85.512  0.00  0.00           C  
HETATM   27  C   UNK     0      28.441   0.137  86.258  0.00  0.00           C  
HETATM   28  C   UNK     0      27.469   0.504  87.187  0.00  0.00           C  
HETATM   29  C   UNK     0      26.604  -0.506  87.667  0.00  0.00           C  
HETATM   30  C   UNK     0      26.756  -1.820  87.197  0.00  0.00           C  
HETATM   31  N   UNK     0      27.691  -2.199  86.300  0.00  0.00           N  
HETATM   32  C   UNK     0      28.485  -1.227  85.871  0.00  0.00           C  
HETATM   33  N   UNK     0      29.516  -1.413  84.942  0.00  0.00           N  
HETATM   34  C   UNK     0      30.194  -0.238  84.667  0.00  0.00           C  
HETATM   35  O   UNK     0      31.135  -0.098  83.904  0.00  0.00           O  
HETATM   36  C   UNK     0      28.987   2.030  84.589  0.00  0.00           C  
HETATM   37  C   UNK     0      29.203   3.285  85.401  0.00  0.00           C  
HETATM   38  C   UNK     0      28.671   4.570  85.222  0.00  0.00           C  
HETATM   39  C   UNK     0      29.063   5.601  86.088  0.00  0.00           C  
TER
