# Supplementary material for: Discovery of a First-In-Class Small Molecule Antagonist against the Adrenomedullin-2 Receptor: Structure–Activity Relationships and Optimization
Source: J Med Chem. 2021 Mar 5;64(6):3299–319. doi: 10.1021/acs.jmedchem.0c02191 (PMC8006142; doi:10.1021/acs.jmedchem.0c02191)
Supplement: Supplementary file 4 — jm0c02191_si_004.pdb [file jm0c02191_si_004.pdb]

HEADER N-[(3R,6S)-6-(2,3-DIFLUOROPHENYL)-2-OXO-1-(2,2,2- from pdb3n7rBC.pdb
ATOM   1374  F1  N7R B   1      30.887  14.336  92.037       72.06
ATOM   1375  C2  N7R B   1      30.656  13.599  90.964       73.07
ATOM   1376  C3  N7R B   1      30.759  14.196  89.751       72.99
ATOM   1377  C4  N7R B   1      30.526  13.472  88.625       73.75
ATOM   1378  C5  N7R B   1      30.184  12.158  88.722       74.19
ATOM   1379  C6  N7R B   1      30.073  11.572  89.939       74.31
ATOM   1380  C7  N7R B   1      29.715  10.138  89.967       73.60
ATOM   1381  C9  N7R B   1      30.910   9.480  89.346       70.73
ATOM   1382  C10 N7R B   1      30.789   7.991  89.193       69.45
ATOM   1383  C11 N7R B   1      29.736   7.638  88.175       69.49
ATOM   1384  N13 N7R B   1      30.120   6.329  87.711       67.46
ATOM   1385  C14 N7R B   1      29.638   5.896  86.563       64.08
ATOM   1386  O15 N7R B   1      28.876   6.576  85.946       63.94
ATOM   1387  N16 N7R B   1      29.991   4.712  86.101       59.45
ATOM   1388  C17 N7R B   1      29.476   4.268  84.835       57.00
ATOM   1389  C18 N7R B   1      28.883   2.900  85.052       57.20
ATOM   1390  C19 N7R B   1      30.015   2.053  85.536       58.20
ATOM   1391  C20 N7R B   1      30.299   2.493  86.949       56.86
ATOM   1392  C21 N7R B   1      30.921   3.873  86.827       57.56
ATOM   1393  N22 N7R B   1      29.574    .684  85.500       61.73
ATOM   1394  C23 N7R B   1      30.194   -.264  84.841       63.88
ATOM   1395  O24 N7R B   1      31.186   -.110  84.195       63.80
ATOM   1396  N25 N7R B   1      29.563  -1.409  85.003       65.35
ATOM   1397  C27 N7R B   1      28.474  -1.196  85.797       65.73
ATOM   1398  N28 N7R B   1      27.542  -1.991  86.234       66.96
ATOM   1399  C29 N7R B   1      26.573  -1.557  86.989       66.66
ATOM   1400  C30 N7R B   1      26.502   -.240  87.342       65.85
ATOM   1401  C31 N7R B   1      27.468    .626  86.899       65.34
ATOM   1402  C32 N7R B   1      28.475    .136  86.113       64.14
ATOM   1403  C33 N7R B   1      28.456   7.588  88.923       72.32
ATOM   1404  O34 N7R B   1      27.950   6.531  89.131       72.08
ATOM   1405  N35 N7R B   1      27.901   8.707  89.324       76.05
ATOM   1406  C36 N7R B   1      26.672   8.703  90.073       82.01
ATOM   1407  C37 N7R B   1      27.185   8.344  91.448       88.86
ATOM   1408  F38 N7R B   1      28.191   7.444  91.221       91.35
ATOM   1409  F39 N7R B   1      27.705   9.414  92.156       88.82
ATOM   1410  F40 N7R B   1      26.213   7.743  92.210       92.00
ATOM   1411  C41 N7R B   1      28.527   9.984  89.054       74.99
ATOM   1412  C42 N7R B   1      30.316  12.281  91.077       74.70
ATOM   1413  F43 N7R B   1      30.209  11.683  92.270       75.67
TER
