# Supplementary material for: Discovery of a First-In-Class Small Molecule Antagonist against the Adrenomedullin-2 Receptor: Structure–Activity Relationships and Optimization
Source: J Med Chem. 2021 Mar 5;64(6):3299–319. doi: 10.1021/acs.jmedchem.0c02191 (PMC8006142; doi:10.1021/acs.jmedchem.0c02191)
Supplement: Supplementary file 5 — jm0c02191_si_005.csv [file jm0c02191_si_005.csv]

Cpd	Smiles	pIC50
		AM2R	AM1R	CGRPR
1	O=C(C(C1)(N2C)CC3=C1C=CC(NC(CN(C(C(C)(C)C)=O)CC4=CC=CC=C4)=O)=C3)NC2=O	5.9	nd	nd
2	O=C(C(C)(C)C)N(CC1=CC=CC=C1)CC(N2CCC(N3C(C=CC=N4)=C4NC3=O)CC2)=O	<5	nd	nd
3	O=C1NC2=C(C=CC=N2)C(C3)1CC4=C3C=CC(NC(CN(C(C(C)(C)C)=O)CC5=CC=CC=C5)=O)=C4	6.7	nd	nd
4	O=C(CN(C(C(C)(C)C)=O)CC1=CC=CC=C1)N2CCC(N3CC(C=CC=C4)=C4NC3=O)CC2	<5	nd	nd
5	O=C(C(C)(C)C)N(CC(NC1=CC(CC2(C(C=CC=N3)=C3NC2=O)C4)=C4C=C1)=O)CC5=CC=CC=N5	6.0�	4.3	7
6	CN(CCC1)CC1CN(CC(NC2=CC(CC3(C(C=CC=N4)=C4NC3=O)C5)=C5C=C2)=O)C(C(C)(C)C)=O	<5	<5	5.5
7	O=C(C(C)(C)C)N(CC(NC1=CC(CC2(C(C=CC=N3)=C3NC2=O)C4)=C4C=C1)=O)CC5=CC=NN5C6=CC=CC=C6	5.1	nd	7
8	O=C(C(C)(C)C)N(CC(NC1=CC(CC2(C(C=CC=N3)=C3NC2=O)C4)=C4C=C1)=O)CC5=NC=CS5	6	4.6	7
9	O=C(C(C)(C)C)N(CC(NC1=CC(CC2(C(C=CC=N3)=C3NC2=O)C4)=C4C=C1)=O)CC5=C(C6CCNC6)C=CC=C5	6.5	nd	8.1
10	O=C(C(C)(C)C)N(CC(NC1=CC(CC2(C(C=CC=N3)=C3NC2=O)C4)=C4C=C1)=O)CC5=C(C=NN6)C6=CC=C5	6.5	nd	8.3
11	NC(C=CC=C1)=C1CN(CC(NC2=CC(CC3(C(C=CC=N4)=C4NC3=O)C5)=C5C=C2)=O)C(C(C)(C)C)=O	8.2	nd	8.4
12	O=C(C(C)(C)C)N(CC(NC1=CC(CC2(C(C=CC=N3)=C3NC2=O)C4)=C4C=C1)=O)CC5=C(CN)C=CC=C5	8.1	5.1	8.3
13	OCC(C=CC=C1)=C1CN(CC(NC2=CC(CC3(C(C=CC=N4)=C4NC3=O)C5)=C5C=C2)=O)C(C(C)(C)C)=O	6.9	5.9	8.3
14	NCC1=CC=CC(CN(CC(NC2=CC(CC3(C(C=CC=N4)=C4NC3=O)C5)=C5C=C2)=O)C(C(C)(C)C)=O)=C1	5.5	nd	6.1
15	NC(C(C=CC=C1)=C1CN(CC(NC2=CC(CC3(C(C=CC=N4)=C4NC3=O)C5)=C5C=C2)=O)C(C(C)(C)C)=O)=O	7.1	5.2	7.3
16	NCCC(C=CC=C1)=C1CN(CC(NC2=CC(CC3(C(C=CC=N4)=C4NC3=O)C5)=C5C=C2)=O)C(C(C)(C)C)=O	7.5	nd	8.6
17	O=C(C(C)(C)C)N(CC(NC1=CC(CC2(C(C=CC=N3)=C3NC2=O)C4)=C4C=C1)=O)CC5=C(CNCC6)C6=CC=C5	7	nd	6.9
18	O=C(C(C)(C)C)N(CC(NC1=CC(CC2(C(C=CC=N3)=C3NC2=O)C4)=C4C=C1)=O)CC5=C(CN6CCOCC6)C=CC=C5	5.9	nd	8.1
19	O=C(C(C)(C)C)N(CC(NC1=CC(CC2(C(C=CC=N3)=C3NC2=O)C4)=C4C=C1)=O)CC5=C(CN6C=CN=C6)C=CC=C5	6.9	nd	8.5
20	O=C(C(C)(C)C)N(CC(NC1=CC(CC2(C(C=CC=N3)=C3NC2=O)C4)=C4C=C1)=O)CC5=C(C6=CC=CN=C6)C=CC=C5	6	nd	6.4
21	O=C(C(C)(C)C)N(CC(NC1=CC(CC2(C(C=CC=N3)=C3NC2=O)C4)=C4C=C1)=O)CC5=C(C#N)C=CC=C5	6.3	4.2	7.6
22	NCC(C=CC=N1)=C1CN(CC(NC2=CC(CC3(C(C=CC=N4)=C4NC3=O)C5)=C5C=C2)=O)C(C(C)(C)C)=O	5.7	nd	6.3
23	O=C(C(C)(C)C)N(CC(NC1=CC(CC2(C(C=CC=N3)=C3NC2=O)C4)=C4C=C1)=O)CC5=C(CNCC6=NC=CN6)C=CC=C5	6.6	nd	8.4
24	NC(NCC(C=CC=C1)=C1CN(CC(NC2=CC(CC3(C(C=CC=N4)=C4NC3=O)C5)=C5C=C2)=O)C(C(C)(C)C)=O)=N	7	nd	9.2
25	CNCC(C=CC=C1)=C1CN(CC(NC2=CC(CC3(C(C=CC=N4)=C4NC3=O)C5)=C5C=C2)=O)C(C(C)(C)C)=O	9.2	5.7	8.4
26	O=C(C(C)(C)C)N(CC(NC1=CC(CC2(C(C=CC=N3)=C3NC2=O)C4)=C4C=C1)=O)CC5=C(CNC6CC6)C=CC=C5	9	5.5	9
27	O=C(C(C)(C)C)N(CC(NC1=CC(CC2(C(C=CC=N3)=C3NC2=O)C4)=C4C=C1)=O)CC5=C(CN6CCC6)C=CC=C5	8.8	5.7	8.7
28	NCC(C=CC=C1)=C1C(C)N(CC(NC2=CC(CC3(C(C=CC=N4)=C4NC3=O)C5)=C5C=C2)=O)C(C(C)(C)C)=O	6.1	nd	6.7
29	NC(C)C(C=CC=C1)=C1CN(CC(NC2=CC(CC3(C(C=CC=N4)=C4NC3=O)C5)=C5C=C2)=O)C(C(C)(C)C)=O	8.3	<5.0	8.9
nd: not determined
